# Supplementary material for: The origins of babytalk: smiling, teaching or social convergence?
Source: R Soc Open Sci. 2017 Aug 2;4(8):170306. doi: 10.1098/rsos.170306 (PMC5579095; doi:10.1098/rsos.170306)
Supplement: Dataset [file rsos170306supp3.xlsx]

## Sheet: Dataset 1
speaker	context	word	vowel	f1	f2	f3	f4	tb_x	tb_y	tb_z	tm_x	tm_y	tm_z	tt_x	tt_y	tt_z	ul_x	ul_y	ul_z	ll_x	ll_y	ll_z	rlc_x	rlc_y	rlc_z	llc_x	llc_y	llc_z	length	length_x	f0_mid	f0_avg
S01	IDS	shark	a	645	1241	1886	3501	-36.1628	0.788609	-5.92455	-23.2692	0.260251	-9.32178	-8.89597	-0.0871741	-12.3487	7.76084	-0.148568	15.8743	13.836	-0.364568	-17.877	-0.815703	-21.7135	-10.6712	-6.89511	26.4414	-7.20145	18.7152	17.6354	617	592
S01	IDS	shark	a	928	1553	2720	4109	-41.4276	1.08029	-1.12717	-26.2583	0.852778	-2.56975	-13.6555	1.42704	-7.21085	6.91394	0.87742	16.1842	13.0546	0.0730177	-11.2692	-3.21034	-22.7515	-7.12924	-8.47337	26.4739	-3.84459	14.6204	13.622	311	323
S01	IDS	shark	a	928	1462	2692	4109	-38.4731	0.52975	-8.28329	-25.7619	0.0970179	-13.2701	-10.9793	0.464019	-16.0375	7.87838	-1.13033	16.0603	15.3406	-0.477396	-19.1894	-0.257612	-22.6328	-10.4604	-4.59167	24.5376	-7.23432	14.8097	13.6488	146	169
S01	IDS	shark	a	770	1269	2905	4798	-38.382	2.86977	0.738994	-25.678	1.36474	-1.22683	-11.6803	0.414489	-5.46069	7.95417	-1.63051	16.5509	15.95	-0.605134	-11.7983	0.315944	-21.6628	-7.74749	-4.50878	25.66	-4.83907	13.9721	12.7769	468	390
S01	IDS	shark	a	871	1523	2703	3676	-40.4468	1.57569	-2.31696	-26.1972	1.49173	-1.47893	-11.2295	2.47962	-6.66753	8.29812	0.47331	16.1339	14.422	1.12497	-12.925	-0.0599152	-21.769	-7.75242	-4.88002	26.0773	-5.21529	15.5153	14.3793	158	160
S01	IDS	shark	a	1184	1705	2620	3763	-39.5418	0.826642	1.1996	-26.312	0.590584	-0.900153	-11.4706	0.155681	-5.00965	9.16844	0.0277863	16.3096	14.0167	2.49256	-13.0824	-1.13794	-23.0461	-7.93776	-6.83938	27.2461	-5.05934	14.6803	13.5211	0	214
S01	IDS	shark	a	1080	1803	2965	3462	-38.6556	1.10237	4.39084	-25.1233	0.749959	3.41221	-11.1878	0.569837	-2.03604	8.42352	-2.39757	17.6337	16.0689	0.352708	-11.4428	-1.12496	-22.3989	-6.4291	-5.80263	26.137	-3.56698	14.6204	13.3958	152	154
S01	IDS	shark	a	915	1549	3138	3475	-38.0101	1.25682	-5.12185	-25.1367	0.572193	-8.9383	-8.97115	0.31422	-12.1358	9.00977	-1.01384	15.67	15.6842	-0.182303	-16.2105	-0.609409	-21.2742	-9.37566	-5.0321	25.2302	-6.42257	14.9957	13.761	147	160
S01	IDS	shark	a	901	1664	2765	3361	-38.825	1.7514	-1.23623	-25.3601	1.13123	-4.46364	-10.3648	1.23599	-10.208	8.23409	-2.91364	16.699	15.0151	-0.0106287	-15.1523	-1.16291	-22.8157	-8.80757	-5.97339	26.3152	-6.0402	15.6617	14.4993	163	194
S01	IDS	shark	a	1067	1674	2753	3703	-38.5454	1.50233	-2.32326	-25.7738	0.629145	-5.96521	-11.5865	-0.694746	-12.3924	8.66816	-0.975918	16.2496	15.5733	-0.306788	-20.064	-0.320957	-20.9828	-11.9102	-5.24679	24.2894	-7.65602	14.8	13.588	163	185
S01	IDS	shark	a	948	1725	3273	4030	-37.0601	0.961929	2.34764	-20.1184	1.22042	2.8218	-6.69941	1.34949	-6.85889	8.73802	-1.35452	16.4154	15.036	-0.227398	-11.1785	-0.724168	-22.2462	-6.9477	-5.08403	26.2833	-3.47564	13.6443	12.4556	305	302
S01	IDS	shark	a	835	1638	2708	3483	-40.4806	1.51841	3.64112	-25.8579	1.35055	2.47886	-10.8959	1.40565	-1.41016	7.1171	1.38567	17.6794	14.6909	1.26604	-8.4583	-1.14849	-21.7717	-5.26927	-5.75652	25.8841	-2.53352	15.7105	14.6201	252	263
S01	IDS	shark	a	736	1616	2494	3524	-42.5082	1.25941	5.29767	-29.2169	1.33958	7.11125	-15.4518	3.30942	2.34212	9.42779	-4.33326	17.0356	14.4027	2.35037	-7.0447	-1.49167	-21.4819	-4.678	-5.26855	28.2112	-1.26957	16.2624	15.0708	229	234
S01	IDS	sheep	i	443	2438	2927	4249	-40.5187	2.00776	4.34082	-28.5997	1.24808	10.8961	-12.9568	1.39495	6.50309	8.02766	1.21625	17.0622	15.7839	1.3471	-8.76562	-0.308308	-22.5522	-4.70877	-3.10585	26.8933	-1.14295	13.5345	12.3439	442	448
S01	IDS	sheep	i	397	2405	2692	4489	-40.5097	2.13235	3.92998	-28.8508	1.54549	7.60943	-14.1162	1.8948	5.08774	8.22999	-0.552237	15.1386	14.8369	1.86739	-5.12955	0.366547	-23.9232	-2.66111	-4.18873	26.6765	0.0820773	13.6348	12.4814	275	218
S01	IDS	sheep	i	418	2675	3040	4340	-39.735	2.83954	6.05307	-26.681	2.41541	10.7306	-12.8353	3.51989	6.09384	8.57461	3.20865	15.9379	16.6457	1.21726	-6.38606	0.341036	-22.6238	-2.62031	-2.77549	27.0629	-0.148857	12.9968	11.7358	208	197
S01	IDS	sheep	i	413	2596	2943	3639	-40.7848	2.33917	4.08413	-30.1782	1.70046	9.74651	-14.6471	1.41537	8.37797	9.89758	-0.721231	15.2685	17.2572	1.26934	-5.07502	1.30266	-21.894	-2.3214	-2.49374	26.8053	0.493879	14.1921	12.8343	212	211
S01	IDS	sheep	i	378	2550	2772	3975	-39.4669	2.36634	5.58069	-25.1197	1.68051	11.2339	-12.5339	2.06935	6.60657	10.7382	-2.37655	14.1774	16.023	1.27457	-5.52111	0.914399	-21.9585	-3.85427	-2.84606	25.771	-0.0502092	14.0688	12.7308	196	202
S01	IDS	sheep	i	434	2180	2786	4431	-40.5221	1.8021	4.72152	-29.031	1.69454	8.34344	-13.553	1.20471	5.79905	9.86678	-0.479039	14.6502	15.2675	1.0211	-2.71734	0.276373	-21.4496	-3.45308	-3.8799	25.6312	1.47073	13.8456	12.5889	226	238
S01	IDS	sheep	i	319	2103	2759	3817	-41.4249	1.73781	4.36394	-29.393	1.29063	7.62331	-15.8415	1.36402	7.81835	12.2313	-5.46418	13.5774	16.3407	-0.0793722	-4.58443	0.169824	-22.8869	-3.22478	-2.97559	25.6091	0.0523883	15.1274	13.6988	277	270
S01	IDS	sheep	i	307	2451	2750	4027	-40.4855	2.41021	5.32281	-26.2134	2.03878	10.5388	-13.1371	2.87976	5.36884	11.3718	-3.00069	14.5158	15.9469	2.32273	-5.18141	0.587469	-21.3907	-3.27486	-4.50849	26.0332	0.219286	14.2754	12.9095	280	275
S01	IDS	sheep	i	384	2378	2697	4110	-39.8423	2.44385	2.85912	-28.6393	1.23606	7.91641	-13.2025	2.05094	4.37967	8.01187	1.82395	15.1594	15.6536	3.66605	-3.12576	0.197097	-21.3439	-2.00233	-4.69436	26.9342	0.800189	14.2247	13.0414	135	135
S01	IDS	sheep	i	390	2552	3117	4434	-41.1357	2.34785	4.0961	-28.7294	1.2233	9.85473	-13.4498	2.04451	6.76555	9.49361	-1.24058	15.4807	15.5576	2.71826	-4.89475	0.231888	-23.1895	-2.72552	-3.78634	27.1126	0.614818	12.9721	11.7195	232	240
S01	IDS	sheep	i	463	2182	2811	3760	-38.929	2.1526	5.66299	-27.1839	2.3806	10.8833	-11.6879	0.90903	5.05517	7.44767	0.375453	17.8543	14.4757	2.11154	-9.24408	-0.792042	-23.5225	-4.6543	-6.12148	28.3217	-1.342	14.7695	13.6734	460	396
S01	IDS	sheep	i	456	2707	3055	4321	-38.2656	2.6576	5.59619	-24.7835	2.58204	12.0211	-11.0668	1.65643	5.37607	9.08068	-1.96497	17.6805	16.3346	2.80997	-10.4185	0.641552	-24.3383	-3.88222	-4.4575	26.871	-1.25552	12.9155	11.6447	231	256
S01	IDS	sheep	i	439	2387	2704	4341	-40.2556	2.56864	3.74963	-29.7181	1.50487	9.60109	-14.3565	2.31646	6.45846	8.36579	1.87174	14.0255	15.2301	2.69794	-4.97914	0.352926	-21.2013	-3.14833	-5.03973	26.2776	-0.957101	13.7895	12.6097	438	425
S01	IDS	sheep	i	381	2484	2790	4018	-41.1872	1.73476	7.46486	-28.487	1.62841	10.1449	-14.831	2.53425	7.87319	10.0744	-3.18705	16.9596	16.4791	2.30573	-2.63115	0.779943	-22.791	-1.76688	-3.69758	25.4826	1.46843	14.0717	12.7441	304	303
S01	IDS	shoe	u	359	1650	2626	4298	-39.2375	1.00258	5.83625	-26.7203	0.512448	8.98681	-9.64374	1.83453	-0.103172	12.7267	-0.800509	14.945	17.7939	1.93063	-6.76439	3.45441	-23.1233	-2.68567	1.88692	25.8368	1.44765	15.2374	13.7114	328	281
S01	IDS	shoe	u	394	2072	2594	4157	-38.4913	-0.336134	5.14733	-27.8272	-1.13398	10.1684	-10.9606	0.137491	4.19566	11.8726	-2.72306	14.6371	15.855	6.18378	-5.09574	3.22485	-30.3244	-1.54523	0.330063	26.9018	1.75234	14.7679	13.3815	203	204
S01	IDS	shoe	u	420	1666	2639	3862	-44.9545	0.834587	3.73509	-31.9798	1.07478	6.05274	-17.0424	2.38119	2.46971	11.7051	-0.808273	14.5006	15.7718	3.98597	-4.30261	-0.203554	-20.7164	-2.29999	-0.311027	27.5102	0.53883	15.8514	14.4776	258	264
S01	IDS	shoe	u	433	1807	2567	4143	-42.6525	0.242322	2.07631	-32.065	-0.420033	5.47895	-16.4103	2.15665	1.2818	11.3986	-2.23684	15.1401	14.3741	3.1819	-4.9684	-0.659849	-21.7712	-2.97432	-0.495096	26.1987	0.929416	15.2085	13.9199	168	167
S01	IDS	shoe	u	450	1980	2537	4097	-42.1592	1.03577	3.03072	-29.7619	0.386852	8.81153	-14.0365	1.55177	4.88374	11.6447	-2.78882	14.0646	16.4418	2.21004	-5.92235	-1.63344	-17.9681	-2.56643	0.285958	26.6164	2.06679	15.0172	13.6129	254	305
S01	IDS	shoe	u	365	2236	2577	4045	-41.2466	2.1235	4.14084	-29.6276	1.61463	9.73918	-13.1688	2.21309	4.99491	11.0317	-1.52319	14.4721	15.2675	1.79131	-5.54678	1.14364	-24.3181	-0.839373	-0.366693	26.3411	0.991177	14.7583	13.4434	136	200
S01	IDS	shoe	u	373	2242	2727	3944	-41.1666	2.17825	4.94697	-29.661	2.22539	8.94286	-12.5517	2.75956	5.44912	10.6024	-1.5331	15.3711	16.2235	2.16101	-5.19809	1.14712	-23.224	-0.779107	-0.927513	26.9594	2.39586	14.6582	13.3169	191	189
S01	IDS	shoe	u	398	2089	2607	3869	-40.6364	1.83781	5.01397	-29.4228	1.57112	6.60788	-12.9371	1.68892	6.95493	10.5766	-1.91941	15.1526	14.8492	3.21677	-7.08837	-1.48636	-21.0251	-2.23003	-3.12153	27.1839	1.59323	15.1864	13.9151	239	233
S01	IDS	shoe	u	340	1977	2552	3969	-42.0203	1.67998	3.23985	-31.7782	0.798286	6.76693	-14.1633	2.05273	7.28645	9.71684	-0.396156	16.0668	14.6535	3.42681	-6.14464	-1.3535	-21.2876	-0.973147	-3.40559	27.2067	1.50143	15.4012	14.1827	295	286
S01	IDS	shoe	u	405	2068	2639	3739	-41.6339	1.00743	3.16165	-32.2501	0.371643	7.71685	-15.0123	0.616235	6.74673	12.2135	-2.50688	14.5336	16.0079	1.99768	-4.40097	2.2451	-25.8708	-2.24268	-0.782016	24.6368	1.49199	15.3786	13.9675	234	247
S01	IDS	shoe	u	320	2291	2627	4117	-41.5399	1.7651	1.88973	-32.6741	0.614812	9.28841	-14.992	1.59984	7.59972	10.9264	-2.77487	16.06	15.0621	1.80798	-6.51338	-0.264664	-24.3238	-1.41416	-0.574988	27.3064	1.66209	14.5501	13.2507	139	140
S01	IDS	shoe	u	362	1908	2713	4289	-38.3028	2.38413	6.99979	-24.3337	0.521666	10.7304	-8.65897	1.08347	0.818086	12.2209	-3.22934	15.6798	15.1927	2.65361	-6.32647	1.53411	-24.0078	-1.44937	-1.45058	25.4525	0.958778	14.6803	13.3096	226	233
S01	IDS	shoe	u	421	1733	2701	4415	-44.1393	1.74085	4.10616	-32.5169	0.760938	6.1906	-16.4343	0.970754	1.13614	12.716	-2.78231	16.0659	17.3483	1.97345	-4.80988	3.10906	-25.3269	-1.20317	0.238597	26.4032	3.08904	14.6835	13.1803	241	242
S01	IDS	shoe	u	393	1905	2746	4270	-40.4321	2.02475	6.54661	-27.6869	1.53463	10.393	-11.9211	1.68098	2.60189	10.4803	-2.26321	16.3292	14.6754	1.61723	-6.67168	1.16947	-23.5775	-1.5638	0.451036	27.014	2.45471	14.6141	13.3563	391	388
S01	IDS	shoe	u	391	2119	2677	4147	-39.9415	2.43719	4.44495	-29.8596	1.96765	9.12056	-11.1945	2.15478	4.19069	10.514	-0.81941	14.7018	15.4097	2.30953	-7.68108	1.35445	-24.0161	-1.83644	-0.26334	27.0123	0.485533	14.5828	13.2866	298	301
S01	IDS	shoe	u	370	2335	2859	3852	-41.7846	2.53603	4.68018	-30.0535	2.60626	8.29264	-12.4372	3.31286	5.6155	9.72394	-2.59709	15.986	14.6558	3.38448	-5.80832	-1.61149	-20.4946	-1.41052	-3.34493	28.0984	2.3447	14.4558	13.2368	180	180
S01	IDS	shoe	u	506	2149	2709	3936	-41.5858	2.34594	5.96327	-29.3923	0.814297	6.42693	-12.2449	1.35452	0.588172	11.8025	-1.42037	17.3861	16.0124	1.85529	-5.69296	2.02879	-24.7256	-0.95363	-0.441728	26.8582	2.7207	14.6361	13.2454	503	493
S01	IDS	shoe	u	366	2161	2696	3924	-41.9224	1.68541	2.61582	-30.8053	0.957795	7.6877	-14.2439	1.37806	5.62687	11.088	-1.36885	15.9015	13.9637	2.67862	-7.1976	-0.0563909	-22.5994	-0.545089	-0.228348	27.0034	2.39617	14.8809	13.6284	182	193
S01	IDS	shoe	u	434	1721	2786	3999	-44.9743	1.86269	3.90177	-31.6487	0.610881	5.52366	-16.6075	1.55353	0.643182	11.2879	-2.60052	16.54	16.0104	2.84635	-6.59948	1.04009	-24.0205	-1.19552	-1.13395	26.1278	2.21074	15.2255	13.8606	234	236
S01	ADS	shark	a	982	1334	2766	3693	-39.8264	1.81851	-6.43502	-30.238	1.80029	-4.66194	-12.4081	2.14803	-6.39908	8.57108	-0.298138	18.047	14.3409	0.366792	-14.0812	-0.997659	-21.4871	-8.28668	-5.03906	27.5294	-4.3881	15.5118	14.3662	220	226
S01	ADS	shark	a	846	1439	2601	3705	-42.9421	0.0992807	0.774908	-31.0828	-0.265767	0.219091	-15.5267	0.580556	-2.56684	10.3843	-1.57474	16.0182	15.5541	-0.0955489	-8.25756	-0.33518	-19.8487	-5.56737	-3.76185	26.9604	-2.00088	15.844	14.5471	148	169
S01	ADS	sheep	i	376	2177	2644	3924	-39.919	1.96615	5.73087	-27.966	1.23849	10.1531	-12.4426	1.57303	6.42717	10.6866	-0.669216	15.7896	16.4207	-0.362956	-9.37792	0.739749	-21.5875	-5.16019	-3.36651	26.9164	-2.56125	14.9234	13.568	176	184
S01	ADS	shoe	u	372	2143	2527	3802	-39.8482	1.9195	4.37632	-28.9634	0.993087	10.0862	-11.9186	2.50888	6.48006	11.953	-1.15187	14.7927	19.2399	-0.66702	-4.59286	3.05373	-22.8073	-2.91259	0.952133	27.11	1.61349	15.3908	13.8311	196	191
S01	ADS	shoe	u	351	2015	2494	4158	-41.5688	0.772284	4.81191	-31.8267	-0.256456	9.28485	-14.2574	0.78158	5.76126	13.4102	-3.34734	17.5775	18.8146	0.608925	-2.93183	2.70497	-23.6542	0.429944	-0.0581364	26.656	2.73291	15.0938	13.4826	166	166
S01	ADS	shark	a	886	1349	2476	3483	-39.9194	2.97932	-6.2199	-27.1343	1.56248	-5.90463	-10.0489	3.05111	-8.83659	9.96231	-1.22422	16.0864	15.993	-0.853881	-14.4864	0.548245	-22.7835	-8.55251	-3.97635	26.7808	-4.99187	16.6117	15.3139	118	127
S01	ADS	sheep	i	388	2547	2793	4484	-38.2156	2.80716	6.43395	-26.1635	1.73889	10.9043	-9.65059	1.97546	4.98649	11.6341	-1.43497	15.4095	17.0379	-0.101851	-6.87122	1.29819	-22.1318	-3.76479	-2.63294	26.0523	-0.185521	13.329	11.8954	147	169
S01	ADS	shark	a	943	1426	2641	3617	-41.0611	0.777902	-3.23208	-30.258	0.466136	-2.83717	-14.2505	1.74001	-5.02539	10.1586	-1.8533	16.518	16.8319	-1.02418	-12.7101	-0.674808	-21.1873	-8.15445	-3.2438	26.2609	-5.23897	15.7779	14.4284	206	218
S01	ADS	sheep	i	412	2476	2738	4131	-39.0018	2.75908	6.34188	-27.1921	0.871001	11.4061	-10.7605	1.35965	5.6541	10.4183	-0.328585	15.6759	17.867	0.770968	-5.52183	0.304666	-22.5239	-2.88301	-2.83449	26.9435	0.608612	13.9506	12.5363	208	200
S01	ADS	shark	a	836	1429	2610	3661	-42.6877	2.07103	-1.22295	-32.1024	0.893147	0.0848315	-15.1372	1.74669	-2.97927	9.4394	-1.51773	16.9756	16.6267	-1.11216	-10.584	-0.290626	-23.2716	-5.53183	-4.17533	26.0528	-3.35648	15.9461	14.6428	161	169
S01	ADS	shoe	u	368	2234	2635	4058	-40.8804	0.837513	1.44543	-31.4047	-0.308336	9.19606	-14.2622	-0.953781	7.68633	10.6414	-4.84777	16.5286	16.5931	-1.63842	-3.88545	0.0360151	-25.9163	-2.4377	-1.86143	26.1989	2.94593	14.644	13.2823	184	186
S01	ADS	shoe	u	397	2097	2428	4032	-41.844	2.46229	1.58305	-33.0851	0.965367	8.43925	-16.2336	2.03198	7.14852	10.9783	-1.39878	15.9831	17.5331	-1.06585	-1.0211	-1.86954	-16.2556	-2.22673	-1.64319	27.6788	3.47445	15.2017	13.7761	201	199
S01	ADS	shoe	u	402	2109	2499	4001	-41.3149	2.10292	0.930687	-31.7377	0.298006	8.5256	-14.7111	1.3737	6.68223	10.6284	-2.12939	15.7616	17.3749	-0.692461	-2.62523	0.123707	-24.9973	-0.891491	-3.14609	26.8351	2.57934	15.1055	13.7054	0	191
S01	ADS	sheep	i	451	2257	2774	3950	-41.3976	2.36868	3.52368	-31.1079	1.85658	9.98801	-12.627	2.45377	6.66982	10.9029	0.0147534	15.6244	17.4586	-0.385042	-5.12938	0.277403	-20.9553	-3.11629	-2.62133	26.9567	0.791346	14.4313	13.0132	174	170
S01	ADS	shark	a	836	1353	2504	3459	-44.1441	2.20494	0.808295	-30.6964	1.64501	1.53923	-13.6318	1.45265	-6.53245	9.62239	-1.71929	16.6677	15.8833	-0.393892	-13.8421	-1.55409	-21.3053	-7.84087	-4.51059	26.1404	-5.44096	16.6973	15.422	153	159
S01	ADS	shoe	u	343	2018	2500	3973	-42.3533	2.29846	5.28148	-32.144	1.17527	9.3301	-15.2564	2.32973	6.50341	11.34	-1.73193	17.1092	18.0635	-1.04459	-2.9502	2.15021	-23.0235	-1.10507	1.32093	26.8677	2.90959	15.4082	13.938	167	165
S01	ADS	sheep	i	360	2820	2868	3511	-40.0429	2.3864	5.45904	-28.8373	1.60054	11.0185	-11.1074	2.16959	5.95201	10.9826	-0.279264	17.0502	19.0701	-0.0726123	-7.25192	2.56702	-24.0174	-4.01096	-1.47903	27.267	0.351711	14.2396	12.7369	170	165
S01	ADS	shark	a	865	1348	2611	3559	-40.0138	1.51758	-6.34414	-27.5468	0.747017	-6.34511	-9.79171	2.36028	-11.3857	10.5459	-1.8087	16.6448	16.8271	-0.546783	-22.1444	0.893572	-21.476	-11.5038	-1.91578	25.2097	-8.48056	16.2371	14.8685	148	155
S01	ADS	shoe	u	374	1934	2559	4014	-41.7151	2.57023	4.1072	-31.1977	1.35032	9.6278	-15.4769	2.57913	6.14744	13.969	-1.77933	16.3153	19.4551	-0.661365	-7.2397	5.33705	-22.7845	-2.00261	4.28412	25.6289	0.885523	15.3267	13.6554	210	215
S01	ADS	shoe	u	348	2367	2538	4233	-43.0328	2.0565	3.74402	-32.5114	2.45808	8.54324	-15.8761	3.6259	7.23684	9.07579	0.919251	16.4849	14.6234	1.34776	-3.313	-0.929914	-21.2823	-1.74259	-5.57294	28.6816	2.34497	14.3491	13.1642	242	238
S01	ADS	sheep	i	449	2458	2626	3757	-40.1034	2.18343	6.33067	-29.0172	2.54823	11.485	-12.3264	3.05232	7.01311	10.4965	-0.454641	18.1093	17.1753	0.102845	-7.21859	0.592439	-21.0255	-3.25969	-1.78905	28.29	1.35903	14.6519	13.2683	244	232
S01	ADS	shark	a	988	1372	2861	3691	-39.9892	2.15658	-3.00976	-26.3118	0.987655	-2.82651	-9.63063	0.890159	-6.96276	9.79272	-0.920529	15.8715	16.3345	0.392788	-13.1991	-0.161725	-22.7422	-8.09269	-2.8347	25.4136	-3.90889	15.2733	13.967	154	158
S01	ADS	shoe	u	420	2108	2458	4094	-40.3929	1.62876	5.9801	-30.2871	0.0633449	10.352	-13.056	1.38737	5.9354	11.8903	-2.22411	16.6352	18.6794	-1.64412	-2.37285	0.30473	-21.0083	-1.57334	0.341772	26.9388	2.2449	14.9907	13.4623	212	207
S01	ADS	sheep	i	380	2468	2782	3861	-39.4778	1.79566	5.30746	-27.4647	0.966656	9.67485	-11.0276	0.955129	5.66383	11.064	-3.44989	13.2894	18.113	-2.46437	-5.42043	-0.489389	-22.1117	-4.32266	-3.57879	25.8234	-1.04895	14.3416	12.8827	190	210
S01	ES	i	i	414	2964	3444	4867	-36.1673	2.53169	6.59057	-21.9009	0.551803	12.1094	-7.63017	1.71559	2.81373	5.86169	-0.414061	17.0468	9.66693	-1.28737	-6.92355	-9.73441	-27.0771	-0.836338	-17.0029	33.6357	1.76817	11.6448	10.8684	265	265
S01	ES	i	i	352	2751	3727	4752	-35.7875	1.08895	6.22437	-21.3307	0.390371	11.469	-7.05906	1.18863	2.84642	7.386	-0.754083	15.5498	12.4595	-1.29571	-7.92903	-7.23445	-24.8297	-3.16125	-15.2824	32.8751	0.311082	11.7524	10.7601	186	213
S01	ES	i	i	407	2374	3469	4547	-34.889	1.45652	7.27203	-20.2335	0.470637	10.7224	-6.11571	1.15559	1.05871	6.14887	0.942882	15.7329	12.2359	-1.61171	-6.31985	-8.53701	-25.1756	-2.64909	-16.3445	33.9048	0.549838	12.6068	11.6876	240	236
S01	ES	i	i	377	2853	3780	4831	-34.9136	1.49245	7.33587	-20.0411	0.474113	12.0595	-6.0056	1.72776	1.20552	6.82145	0.223158	15.7166	11.0719	0.258818	-7.1565	-8.18928	-24.3608	-2.54541	-16.6545	34.6863	1.08166	11.4953	10.6006	188	192
S01	ES	u	u	380	1008	2935	4448	-42.1216	-1.61001	5.13154	-29.5899	-1.18187	4.27611	-15.5384	2.81071	-1.72148	13.4489	-1.86877	12.7436	21.044	-2.24429	-2.25078	3.48461	-25.6852	-1.6546	1.78142	25.5425	-1.31431	15.5189	13.7942	190	195
S01	ES	u	u	374	1138	2836	4529	-41.1961	-1.36976	6.80425	-28.1595	-0.148439	5.33922	-13.5282	2.659	-1.1742	13.0569	-1.83251	14.6352	17.8648	-2.14545	-0.417166	1.82226	-24.4064	-0.318145	-1.72047	25.7454	6.13006	15.3336	13.7875	182	181
S01	ES	u	u	381	1055	3043	4336	-39.4435	-2.43698	6.57234	-26.8545	-0.443537	4.01843	-13.5922	1.98422	-1.05801	13.9685	-0.466109	13.0751	21.0768	-1.73027	-3.24675	4.14197	-23.5846	-1.91026	2.3284	25.3548	0.4505	15.4414	13.6891	178	174
S01	ES	u	u	401	951	2899	4492	-41.5514	-2.24845	5.84903	-28.7483	-0.635205	4.60168	-14.516	2.15553	-1.62544	12.7463	-0.971094	15.8271	18.1632	-1.31384	-2.15796	3.35279	-23.8994	-0.0339827	2.52004	25.6572	2.04194	15.5686	14.0231	169	165
S01	ES	a	a	919	1707	3020	4112	-40.2485	-1.31488	-8.34093	-28.0765	-0.872263	-7.54038	-12.6965	1.66707	-8.4076	11.5352	-0.370096	13.7715	11.8749	-0.641309	-18.7901	-2.81347	-22.2311	-11.3692	-6.40395	25.3324	-7.40255	13.9492	12.7787	581	363
S01	ES	a	a	925	1449	3300	4333	-38.7255	-1.33494	-11.5959	-26.6036	-1.59587	-12.0352	-10.2159	0.614457	-10.8323	11.6621	-0.815466	13.7004	12.6505	-1.38163	-18.3678	-2.49516	-21.3664	-12.3588	-7.2774	26.9391	-6.85934	13.6021	12.3864	232	246
S01	ES	a	a	892	1514	3198	4284	-37.4926	-1.95241	-12.3255	-25.6601	-2.0111	-13.1934	-8.85216	-0.00213864	-11.8437	9.54317	-0.193238	13.6666	11.435	-1.95507	-17.0994	-4.34761	-22.472	-11.5852	-12.1692	29.2153	-4.48101	13.7658	12.7169	227	259
S01	ES	a	a	895	1485	3174	4322	-40.8851	-0.199341	-9.9539	-28.7834	-0.408692	-9.34757	-11.965	2.93554	-6.15031	6.36802	0.711554	15.7922	9.11347	-0.291481	-8.85644	-9.62104	-25.4172	-2.72828	-16.9337	31.4818	0.424343	13.7825	13.0084	208	226
S02	IDS	shark	a	1043	1722	2963	4118	-38.7933	0.192186	-10.9792	-23.9949	1.69028	-11.6416	-10.4801	2.25212	-13.4187	13.3642	4.30726	15.0228	17.4469	3.44742	-20.9628	-1.78755	-22.7761	-5.40566	-8.25175	30.0145	-4.01452	13.8245	12.2839	0	215
S02	IDS	shark	a	924	1634	2801	4500	-36.9679	-0.399715	0.525004	-22.6455	1.50469	-2.93222	-9.34108	1.85581	-6.85348	14.2715	4.64205	14.3314	18.5729	2.24888	-15.1962	-1.30694	-24.6788	-1.35861	-6.52467	29.9119	-1.09158	13.8063	12.164	475	464
S02	IDS	shark	a	1016	1610	2213	4367	-39.6179	-4.14988	-5.47522	-24.4699	0.45947	-4.25295	-11.2481	2.36991	-7.1549	13.6303	4.81528	14.9896	17.0745	2.28488	-18.1871	-1.48592	-23.2678	-4.01236	-7.03292	29.5001	-2.9689	14.7856	13.2503	193	219
S02	IDS	shark	a	1015	1717	2891	4334	-37.4011	-2.19826	-4.64426	-23.0747	1.55654	-4.96703	-8.89649	2.92314	-6.2026	14.4268	4.29157	13.8888	18.4801	2.80568	-15.6182	-0.177676	-23.4394	-3.49317	-5.81954	29.6678	-2.30151	13.6704	12.025	349	302
S02	IDS	shark	a	965	1628	2311	4174	-35.3501	-0.227723	-6.65757	-22.0523	2.09414	-7.13435	-8.17169	3.13106	-6.98294	13.4722	4.40492	15.4879	18.1087	3.12026	-16.4121	-1.52012	-23.8601	-2.31652	-7.92792	30.857	-1.17123	14.9941	13.415	495	500
S02	IDS	shark	a	883	1500	2702	3902	-41.0717	-5.85258	-7.92499	-25.8086	0.651588	-6.60682	-11.2732	2.9128	-7.00439	15.3156	4.35992	13.8502	17.7687	3.18387	-15.8021	0.599011	-22.8852	-4.19316	-6.13636	29.568	-3.34838	15.1459	13.4917	207	244
S02	IDS	shark	a	952	1600	3006	4101	-38.1717	-2.58043	-5.22495	-22.4466	1.48952	-5.05719	-7.99134	3.16505	-7.45261	15.4881	4.58198	13.5795	20.7525	3.79615	-16.4925	1.15915	-23.1203	-4.40703	-5.03319	29.9755	-4.04013	14.0921	12.2801	402	419
S02	IDS	shark	a	1077	1562	2628	3896	-36.5165	-2.54586	-0.218069	-20.5883	0.894798	-2.62775	-7.68471	2.56404	-6.47076	14.9326	4.21996	14.9427	18.8768	2.17488	-16.5687	1.10278	-23.3027	-3.6635	-4.07502	28.8491	-3.14319	14.855	13.1645	380	391
S02	IDS	shark	a	935	1525	2887	4111	-38.7872	0.418515	-9.48164	-24.4767	1.31356	-6.90763	-10.6133	2.40326	-6.2751	14.2923	4.20308	14.6452	19.3468	2.47469	-12.5465	-0.379873	-23.8905	-2.63067	-4.84206	29.7533	-1.93598	14.3916	12.7097	241	234
S02	IDS	sheep	i	383	2781	2934	4038	-35.2677	-0.675314	1.72896	-21.3681	0.246008	9.24669	-5.23677	1.91304	4.60128	15.8549	3.77076	12.6653	20.0491	2.46911	-10.5318	1.1453	-22.5745	-1.57523	-3.36945	28.7891	-2.54628	13.429	11.6338	323	339
S02	IDS	sheep	i	415	2698	3287	5209	-35.557	-0.811379	2.00152	-20.5562	0.306604	8.87804	-4.9581	2.39033	3.53179	15.6935	3.88235	13.5099	19.3555	2.73297	-11.3929	1.06347	-23.0058	-1.38891	-3.62495	29.3031	-1.9348	11.725	9.97259	261	270
S02	IDS	sheep	i	524	2482	2947	4158	-35.2985	-1.23159	3.76752	-21.533	0.524843	9.40925	-5.65457	2.67471	4.74279	16.3485	3.73323	11.4746	19.794	2.67525	-8.39858	1.96702	-22.7159	-1.63297	-1.52789	28.4604	-2.94656	13.4622	11.655	266	268
S02	IDS	sheep	i	420	2569	2651	4261	-36.4164	-1.20508	3.8676	-23.0614	-0.202379	8.85466	-7.21395	2.35749	6.20066	15.4556	4.55368	11.4839	19.4943	3.21841	-6.65959	2.19022	-22.8384	-0.222362	-1.69743	28.7099	-1.63808	13.7477	12.0002	227	226
S02	IDS	sheep	i	483	2584	3109	4042	-34.8066	-1.62199	2.49339	-21.6765	-0.204821	8.59264	-6.24839	2.40933	3.03026	15.4765	4.09678	12.8027	19.1601	2.90764	-13.4681	0.542627	-22.6045	-2.5848	-3.27321	28.7635	-3.34017	13.3212	11.5894	257	263
S02	IDS	sheep	i	421	2478	2970	4104	-37.0756	-3.33269	2.5248	-22.126	-0.434705	8.92949	-6.56603	2.2939	3.85035	16.2212	3.99284	12.469	20.4548	2.61497	-10.7533	2.72271	-22.6008	-1.95343	-1.29437	28.2167	-3.20483	13.6485	11.8147	205	236
S02	IDS	sheep	i	385	2612	2886	4262	-35.9437	-2.61134	2.92793	-20.2034	0.0176082	9.79459	-4.98703	2.65214	3.09938	15.9133	3.92712	12.7425	20.4012	2.74324	-10.057	2.92873	-22.1883	-1.24535	-1.33161	28.3609	-2.19904	13.4171	11.6013	361	386
S02	IDS	sheep	i	386	2570	2991	4117	-34.0569	-1.78763	3.69428	-19.8374	-0.140698	10.3606	-3.63394	2.33155	2.73775	17.096	3.34335	12.0139	21.1695	1.70819	-7.03372	4.15819	-22.9295	-0.099602	-0.515884	27.3475	-1.19657	13.525	11.6118	376	397
S02	IDS	sheep	i	410	2484	3042	4049	-36.6723	-1.48314	2.73621	-20.9285	0.425742	9.34001	-4.31074	2.51948	2.36103	17.263	3.58948	11.8659	20.7385	2.24932	-10.9886	3.92551	-22.3759	-2.42175	0.196861	28.1948	-3.0458	13.632	11.732	531	521
S02	IDS	sheep	i	459	2984	3083	4637	-36.0025	-1.84745	2.61439	-22.129	-0.241004	9.19678	-5.14602	1.82585	4.07769	13.8873	4.26916	14.6412	18.8994	2.67742	-12.599	-0.786151	-23.8254	-1.14253	-5.31347	29.8117	-1.15438	12.1935	10.5542	458	466
S02	IDS	sheep	i	335	2656	3201	4639	-34.6816	-1.28917	3.35952	-22.053	-0.98621	8.96652	-5.44817	2.03464	4.71174	16.3755	3.67264	12.2387	20.5378	2.67044	-8.88858	3.14134	-22.4554	-0.724247	-1.45054	28.6572	-2.24012	12.5673	10.7216	244	244
S02	IDS	sheep	i	386	2390	2860	3945	-35.2147	-2.05325	2.90027	-21.1601	-0.603185	9.64828	-5.09444	2.33892	4.20365	16.8581	3.18512	11.5888	20.6882	1.14077	-6.66405	3.14369	-22.845	0.241673	0.0791632	27.9198	-1.02667	14.2069	12.3296	308	320
S02	IDS	sheep	i	453	2605	2933	4142	-35.3669	-3.0843	4.06566	-18.8757	0.952479	9.6133	-3.1234	3.07835	4.17667	16.6223	4.90787	11.3537	20.6075	2.99399	-6.12108	3.54508	-22.5036	-0.879189	-1.09141	28.3134	-2.06583	13.4329	11.5715	256	257
S02	IDS	sheep	i	464	2637	2791	4128	-35.7194	-2.25502	4.62063	-20.3459	0.202168	9.34518	-4.40211	2.55485	4.11219	16.9572	3.95977	11.6327	21.1717	1.84607	-7.0877	4.01619	-22.7499	-0.683481	-0.706184	27.4551	-2.33165	13.5844	11.678	234	234
S02	IDS	sheep	i	385	2613	3206	4088	-34.7229	-1.16944	3.78375	-19.4176	-0.349997	10.1439	-3.8992	2.60597	2.99348	16.5033	2.80797	12.5794	20.7988	0.911851	-8.98894	2.3965	-22.5408	-0.973888	-0.473689	27.7966	-2.40558	13.2254	11.3603	372	394
S02	IDS	sheep	i	451	2620	2649	4236	-34.9996	-2.0559	3.04605	-19.8083	0.0360556	9.22625	-4.72142	2.19783	4.07674	17.0734	3.39055	11.611	20.9129	0.892991	-6.9985	3.43732	-22.9356	0.494035	-0.265404	27.921	-1.61908	13.6718	11.7724	434	439
S02	IDS	shoe	u	450	1571	2608	3957	-39.7914	-4.80517	0.473173	-25.4575	-1.1602	4.83102	-11.7519	2.28683	-0.477891	16.1364	2.78047	12.924	19.0411	0.352102	-9.37875	3.24647	-22.8125	1.17358	-1.7393	28.1115	0.920333	15.8532	14.0944	410	414
S02	IDS	shoe	u	486	1912	2647	3956	-36.4253	-0.953182	4.40754	-19.7177	1.53275	6.46862	-7.97486	3.3138	-2.24677	15.6576	4.06265	14.2533	19.7626	2.66979	-11.1631	3.20054	-23.0032	0.128049	-1.38586	28.8136	-0.211898	15.1223	13.3513	476	462
S02	IDS	shoe	u	398	2189	2749	3894	-34.6006	0.233954	4.69451	-18.2268	1.07608	7.43291	-6.46033	3.66736	-1.40647	17.2178	4.37437	13.7461	19.5199	2.66733	-12.4279	4.57915	-22.5105	-1.37895	-0.0460478	28.2497	-1.48761	14.7471	12.9102	316	316
S02	IDS	shoe	u	377	1842	2536	3784	-38.3325	-3.15422	1.12213	-24.1252	-1.22939	8.01279	-10.799	1.55459	4.46444	16.6301	3.86476	12.9907	19.5229	1.69335	-8.1577	4.01436	-22.8145	1.15199	-0.0391551	28.0567	0.775627	15.9405	14.1329	205	282
S02	IDS	shoe	u	414	2072	2529	3905	-36.1945	-1.45555	0.933494	-22.7516	-0.806059	8.94447	-9.19093	1.67161	6.70058	16.1984	4.20077	13.1624	19.0452	2.14734	-8.62679	4.43307	-22.7607	0.44776	-0.0200567	28.3277	-0.117912	15.2596	13.4975	217	244
S02	IDS	shoe	u	539	1694	2712	3870	-37.1915	0.0413686	-1.78028	-23.8767	0.351203	3.56442	-11.3873	2.63006	1.51789	17.3932	4.03663	12.5944	19.6594	2.17657	-10.8284	4.51112	-22.3197	-0.722772	0.131011	27.562	-1.45024	15.4414	13.5888	341	351
S02	IDS	shoe	u	550	1638	2801	3718	-39.3746	-2.87181	0.423562	-24.4366	-0.177696	3.66593	-11.5257	2.49934	0.548626	17.0444	4.03716	13.0494	19.5351	1.4157	-10.2411	3.34335	-22.7077	0.294094	-0.206329	27.6197	-0.787266	15.6329	13.804	401	412
S02	IDS	shoe	u	526	1739	2769	3759	-39.4915	-1.16726	-0.433287	-25.2716	0.0419397	4.28358	-12.2409	2.90774	1.45244	16.3333	3.67989	12.9664	19.5105	1.48333	-9.6441	3.04855	-23.0911	0.386591	-1.10984	27.885	0.28606	15.48	13.6879	402	415
S02	IDS	shoe	u	536	1857	2674	3998	-43.898	-2.36438	-0.880555	-27.3001	-0.277799	2.06479	-13.8575	2.51813	-2.12828	15.2164	3.75175	14.2854	19.5938	1.20195	-7.82992	1.58508	-23.0841	1.38253	-2.21041	28.3963	0.486737	15.0156	13.275	184	238
S02	IDS	shoe	u	415	2037	2597	3864	-35.6625	0.53264	-0.638176	-23.1379	-0.967987	7.8291	-9.27938	1.43635	5.47959	15.2058	4.44299	14.0658	18.9185	2.05903	-9.02912	3.1964	-23.5037	2.04855	-1.37585	28.5552	1.26605	15.2716	13.5654	210	216
S02	IDS	shoe	u	452	2144	2651	3965	-36.1604	0.816506	0.330465	-22.7055	-0.52374	8.72699	-9.05912	1.57146	5.14612	14.5539	4.2985	14.0731	18.6421	2.27568	-10.4045	2.44104	-23.3139	0.571999	-2.15951	29.0079	0.961619	14.7759	13.1161	444	434
S02	IDS	shoe	u	292	1973	2516	3740	-35.7075	-0.451093	-1.11206	-24.1723	-2.21368	8.57757	-11.2849	0.781148	6.55632	19.095	4.29015	12.8331	19.7504	1.51356	-9.73522	7.6495	-21.568	0.114623	3.19072	26.6821	-0.658031	15.9742	14.0319	247	243
S02	IDS	shoe	u	319	1936	2521	3849	-37.0788	-2.89164	-0.673277	-23.3853	-2.30786	8.3376	-10.4709	1.32615	6.5511	17.8093	4.35016	12.7636	19.632	1.7212	-10.2223	6.05541	-22.0609	1.22651	1.4112	27.5851	1.27551	15.7816	13.9095	280	275
S02	IDS	shoe	u	336	1945	2444	3851	-37.4256	-3.02197	-0.819117	-23.8516	-2.00055	8.63438	-11.2281	1.13314	6.92652	15.9365	4.34431	12.6963	19.3088	1.32024	-9.68273	4.40913	-22.7613	2.01284	-0.571869	28.2071	2.03704	15.8717	14.1095	271	293
S02	IDS	shoe	u	492	1637	2718	4026	-40.2324	-1.04871	-1.72123	-25.559	0.268944	3.387	-12.8376	2.047	0.472166	17.6605	3.67757	12.8401	20.6946	1.98001	-8.63524	4.27859	-22.9055	-0.425944	0.203376	27.6798	-0.365928	15.3405	13.4227	341	354
S02	IDS	shoe	u	440	1991	2579	3903	-34.6119	0.674286	-1.01341	-18.6371	0.886612	5.80873	-4.41883	2.1508	4.35471	15.885	3.85636	14.4662	20.5819	1.00681	-8.50314	5.14118	-23.6359	1.08617	0.403159	28.6364	1.33093	15.2716	13.4483	420	421
S02	IDS	shoe	u	383	1807	2575	3930	-40.7252	-4.4198	1.21375	-24.0809	0.109513	3.47993	-11.4142	2.81344	-1.47477	17.3129	3.39719	12.9361	19.5781	1.39524	-8.38597	3.82441	-22.6568	0.899863	-0.0377881	27.5943	0.308742	15.6545	13.81	364	373
S02	IDS	shoe	u	446	2132	2597	3829	-36.9858	-2.73874	5.57166	-19.2728	0.0198812	9.45424	-6.55069	2.94047	2.35918	16.1983	4.10027	13.7518	19.3804	2.38697	-11.227	4.36433	-22.8691	0.0900422	-0.541585	28.5697	-0.0885132	15.1173	13.3383	294	297
S02	IDS	shoe	u	623	1896	2622	3734	-40.8984	-2.45563	1.66326	-25.3632	-0.610017	4.59408	-13.0102	2.63186	-0.221597	15.6445	3.08948	13.6085	21.4201	-1.02467	-7.57919	2.1924	-22.9428	0.754821	-0.0639041	27.9789	-0.66786	15.337	13.4838	462	467
S02	IDS	shoe	u	372	2202	2546	3957	-34.5192	0.555572	0.383848	-22.0954	-1.41499	9.21713	-9.8149	1.10815	7.11263	16.0081	3.93007	13.5008	18.3482	2.11571	-9.29866	4.03268	-22.5531	0.578495	-0.752108	28.3314	0.784928	14.9957	13.2779	350	294
S02	IDS	shoe	u	399	1510	2678	3988	-38.5377	-0.620663	0.719552	-23.0519	-0.270475	3.3277	-11.1159	2.02007	-1.37933	16.6437	3.17332	13.824	20.6894	0.841966	-7.84559	3.44436	-23.5497	0.300516	-0.529283	27.8695	0.232081	15.8736	14.0069	377	384
S02	IDS	shoe	u	380	1989	2765	4090	-34.5253	1.2346	1.6033	-15.7605	1.04322	6.58326	-2.90567	2.185	3.5637	15.2742	4.50811	13.9306	20.1328	2.51454	-8.49509	4.45725	-22.7896	1.11847	-0.078604	28.8608	1.8325	14.7567	12.9864	220	212
S02	ADS	shark	a	887	1395	2537	3747	-38.8182	1.79194	-8.48659	-23.1866	2.30907	-10.2644	-10.6835	2.73511	-11.1824	14.3438	5.77887	13.6703	17.5791	3.8798	-19.5707	-0.431461	-22.4052	-6.02196	-6.1697	29.5115	-4.04087	15.8903	14.2941	105	106
S02	ADS	sheep	i	407	2381	3075	3857	-34.7284	0.415604	1.16621	-21.0321	0.0515001	7.19732	-6.52576	1.60969	4.67309	15.7304	4.12171	12.5741	18.4992	2.89485	-13.8383	0.54525	-22.8356	-3.36744	-3.69444	29.305	-2.2846	14.0037	12.2922	192	189
S02	ADS	shoe	u	406	2002	2557	3772	-33.119	1.32001	-3.78272	-22.8357	-0.011092	3.82486	-9.86491	1.20931	6.02867	18.4461	2.94006	12.8991	19.5942	2.41312	-9.54137	5.6761	-21.2609	-1.19134	1.17271	28.7995	1.78248	15.5793	13.6772	202	208
S02	ADS	shoe	u	426	1911	2725	3837	-32.3566	1.55393	-4.72159	-22.1869	0.682797	3.05892	-9.78983	2.05756	6.25977	17.4531	4.06811	12.8276	20.5393	3.54483	-9.37362	5.70187	-21.5848	-1.37291	1.58589	28.8381	0.636219	15.2957	13.396	0	296
S02	ADS	shoe	u	435	1675	2463	3784	-37.3605	-0.451288	-0.146693	-24.0316	0.0137708	3.35061	-11.6318	3.09015	2.40006	17.052	3.2999	12.5723	19.154	2.35467	-9.55193	4.93668	-22.2495	-1.10264	0.192824	28.7442	-0.288325	16.2877	14.4774	283	287
S02	ADS	shoe	u	402	1898	2445	3662	-32.6665	1.73116	-3.24153	-20.8085	0.826237	5.24229	-6.01035	1.44598	4.25667	17.6239	4.128	13.3504	19.5669	2.54291	-9.01531	6.2243	-22.5569	-0.109197	1.32456	28.6445	1.73482	16.1908	14.3313	215	215
S02	ADS	shark	a	869	1410	2641	3973	-38.8145	0.900055	-6.86252	-23.325	1.24326	-7.97675	-10.1331	2.23561	-7.2725	15.4932	4.08127	14.0205	19.038	2.48084	-16.8532	0.724834	-22.3481	-5.19314	-2.70465	28.7932	-4.01694	15.306	13.5794	107	200
S02	ADS	sheep	i	461	2289	2892	3901	-34.9567	0.55804	1.21778	-21.43	0.175297	7.26908	-5.55172	1.40246	4.72329	16.2209	3.66645	13.0005	18.8172	3.84167	-13.9892	2.35288	-22.6998	-3.77299	-2.35405	29.3563	-2.20259	14.2634	12.5115	0	110
S02	ADS	shoe	u	397	2039	2600	3918	-33.6422	0.520408	-2.13828	-21.6272	0.105942	3.60387	-8.10006	1.83977	3.98145	17.0282	4.08515	13.3164	18.8424	1.90554	-10.4929	5.22413	-22.8038	0.825801	-0.69525	29.0829	0.321028	15.2017	13.4082	0	135
S02	ADS	shoe	u	477	2161	2753	3990	-31.8272	1.2983	-1.93744	-19.5225	0.488393	3.5685	-5.62044	2.22819	3.80427	16.7803	4.38916	13.8679	19.4519	2.22915	-10.3023	4.1244	-22.8668	0.691627	-0.137666	28.947	1.33773	14.5098	12.6981	251	266
S02	ADS	shark	a	818	1347	2253	3963	-37.9111	1.14469	0.283306	-23.268	1.76317	-3.16037	-10.6146	3.1478	-7.14782	17.1085	4.46719	13.6393	20.5063	2.67672	-13.7364	4.05949	-21.6793	-4.73873	-0.306618	28.8162	-3.25509	16.241	14.3603	116	116
S02	ADS	sheep	i	457	2255	2897	3970	-34.7722	0.882343	3.50695	-21.0572	0.977596	7.90832	-5.94028	2.1602	5.02663	16.8546	4.8092	12.5424	20.1149	3.2582	-12.323	4.4617	-21.6547	-4.07632	-0.883769	28.9368	-3.4341	14.2098	12.3614	0	509
S02	ADS	shoe	u	455	1925	2664	3772	-31.8451	0.921617	-6.75841	-22.7335	0.197889	1.83645	-10.5127	0.480729	5.59633	17.5666	3.7462	13.0555	19.5964	2.02833	-10.1666	5.44606	-22.2654	0.0273162	-0.0175442	28.7514	1.16447	15.4397	13.5815	219	202
S02	ADS	shark	a	866	1353	2393	3887	-38.7382	0.0932751	-0.0405146	-23.5707	1.24831	-3.37699	-11.3246	2.50281	-6.20838	15.2065	4.45945	14.1529	18.9827	3.08271	-14.0275	2.17965	-22.2496	-4.32118	-3.09765	29.2165	-2.67839	16.0155	14.3061	103	110
S02	ADS	sheep	i	460	2348	2917	3976	-34.8674	-0.99033	3.71666	-21.5753	0.571533	7.41438	-5.68553	1.78545	4.18416	16.295	3.90479	13.0082	19.7607	3.7727	-12.7599	3.44991	-22.4377	-4.05011	-2.48874	29.4058	-2.71757	14.0311	12.2283	457	513
S02	ADS	shoe	u	464	2047	2725	3692	-34.6163	0.827216	1.02284	-22.2386	0.62778	6.19412	-8.36403	0.739014	6.24049	16.1456	3.38563	13.6395	19.1631	2.58149	-9.35379	4.24587	-22.4474	-0.203922	-0.253524	28.6817	0.609155	15.246	13.4805	199	212
S02	ADS	shoe	u	439	1821	2468	3765	-35.8751	0.114601	-3.48281	-25.489	-0.235894	2.68878	-12.8973	0.412093	4.86198	16.5519	3.61272	12.5614	20.0373	1.97933	-9.81384	4.96001	-22.5744	-0.178105	-0.791961	28.5025	-0.0952657	16.0268	14.1974	229	279
S02	ES	i	i	386	2944	3779	3949	-32.0294	-0.599365	5.61227	-17.7254	0.824232	8.53028	-1.86537	4.76591	-0.13536	14.016	4.40122	14.4242	17.8666	3.64204	-15.6015	-0.362894	-22.5266	-3.44508	-5.81851	30.5644	-2.8185	12.3093	10.7151	291	294
S02	ES	i	i	460	2753	3450	4306	-32.4191	0.279319	4.16038	-18.2594	0.765561	7.47828	-2.89557	3.29419	0.458017	12.7178	4.03457	15.5394	15.9152	3.15216	-14.4879	-3.23589	-24.0749	-1.5232	-8.26485	31.2174	-0.840196	12.4092	10.9775	266	267
S02	ES	i	i	448	2669	3609	4262	-32.6781	0.432158	4.3706	-18.4709	0.547565	7.7214	-2.86535	2.93154	0.858767	12.4274	3.94565	16.1162	15.6855	2.56829	-14.2584	-3.97515	-24.5205	-1.17892	-9.06735	31.5366	-0.693732	12.3877	10.9821	265	270
S02	ES	i	i	464	2893	3227	4143	-32.8075	0.344962	4.15456	-18.455	0.539482	7.29987	-2.88916	3.04737	0.465493	12.2286	3.61263	16.2627	15.731	2.16224	-14.2178	-4.87255	-24.9115	-1.16555	-9.07225	31.3015	-0.489309	12.6891	11.2911	271	273
S02	ES	u	u	457	1248	2765	4302	-37.0532	-0.0609818	1.34404	-21.3549	1.79292	-2.08783	-7.43868	3.1587	-3.18843	17.3635	3.14181	11.873	20.9069	0.99596	-8.45728	5.14553	-22.5339	-2.0932	2.22575	27.4177	-2.17135	15.5171	13.6036	251	238
S02	ES	u	u	427	1064	2800	4233	-38.8582	0.246202	1.57991	-22.312	1.17966	-0.443452	-7.89734	3.09508	-2.99506	17.1115	3.33785	11.8668	20.8198	0.892952	-7.67751	4.35729	-22.5483	-1.78388	1.39009	27.8027	-1.621	15.9686	14.072	229	236
S02	ES	u	u	440	1152	3004	4411	-39.2296	0.143781	1.83127	-22.7329	1.06328	0.37273	-8.38901	3.17788	-2.89937	17.0142	3.29671	12.0101	20.446	0.916804	-7.14366	4.17853	-22.904	-1.36211	1.21384	27.5397	-1.15932	15.1122	13.2392	228	237
S02	ES	u	u	438	1039	2741	4048	-40.2899	-0.174414	1.45634	-23.472	0.923385	0.450207	-8.81363	3.25909	-2.83429	17.1243	2.96202	12.1118	20.5473	0.789531	-7.77593	3.95635	-22.3912	-1.58878	1.01731	27.6675	-1.12416	16.467	14.5834	225	234
S02	ES	u	u	437	1122	2847	4125	-40.6755	0.266999	1.45919	-24.0025	1.11088	1.0877	-9.08477	3.42554	-2.54438	16.4561	3.66299	12.0746	20.3228	0.992826	-7.69157	3.46269	-22.5395	-1.69659	-0.119289	28.4432	-1.01469	15.9555	14.1165	222	228
S02	ES	a	a	1002	1531	2849	4132	-36.9008	0.169141	-7.3434	-23.0019	1.60922	-5.12998	-9.48738	3.85022	-4.98668	15.9282	3.90361	13.7338	18.1706	1.71091	-16.2279	-0.0511766	-22.0937	-5.61475	-1.6957	27.8978	-4.90179	14.3069	12.602	391	290
S02	ES	a	a	911	1497	2407	3625	-37.1052	0.282626	-8.10336	-23.2696	1.74578	-5.98909	-9.35501	3.68686	-4.4343	15.3733	4.25966	13.9669	17.8939	2.47134	-16.0469	-0.230101	-22.1379	-5.4869	-3.26673	28.4331	-4.34922	16.1275	14.4641	393	290
S02	ES	a	a	867	1509	2661	4047	-36.6555	0.169785	-8.35063	-22.6969	0.917058	-7.42814	-8.94876	2.30076	-5.51947	14.8266	4.23189	14.4499	18.0731	1.45444	-16.2256	-0.769246	-22.8785	-5.22247	-4.74014	28.3334	-4.15228	14.9841	13.3392	322	289
S02	ES	a	a	965	1468	2671	3909	-36.4369	0.0119018	-7.80961	-22.1242	0.876153	-7.16967	-8.5815	2.52764	-4.74072	14.2544	4.48653	14.5302	17.9826	2.02954	-15.5824	-0.427562	-23.2597	-4.52109	-5.59015	29.1453	-3.67645	15.1022	13.4903	364	297
S02	ES	a	a	921	1600	2781	3886	-36.4788	-0.261977	-7.2483	-22.2453	0.804047	-6.06842	-8.48672	2.51837	-3.82397	13.7669	4.83817	14.9342	18.062	2.24868	-14.7596	-0.783529	-23.437	-3.79522	-6.07061	29.2252	-2.49136	14.8145	13.2231	407	314
S03	IDS	shark	a	1004	1593	2399	3254	-40.3444	1.5339	3.14906	-28.5762	1.75624	2.80842	-13.3833	0.760032	-3.11892	18.3407	-1.3575	15.7511	15.1807	1.75673	-18.9598	2.3324	-24.7552	-6.74129	-3.21493	30.5919	-1.7698	16.4989	14.8228	539	395
S03	IDS	shark	a	835	1291	2948	3017	-42.4215	1.61474	1.46173	-30.6929	2.07183	1.80466	-15.7906	1.74325	-3.17175	18.6301	-0.942235	15.2918	14.64	2.66866	-19.9398	1.67075	-24.7374	-7.90091	-3.74363	32.9942	-1.40556	16.8231	15.1596	425	457
S03	IDS	shark	a	801	1381	2235	3483	-41.7498	2.27159	2.0874	-28.5469	2.42505	2.25339	-13.1066	1.46143	-4.3756	18.6057	-1.59777	15.1181	13.7679	1.84117	-17.8766	0.185617	-22.5821	-6.66944	-5.02904	33.2125	-0.900987	17.2299	15.6112	165	193
S03	IDS	shark	a	847	1312	2616	3241	-41.6633	1.25836	1.89332	-29.7547	1.83221	1.41037	-14.8985	0.742887	-5.35414	19.4175	-1.09336	15.9523	15.7611	1.61606	-20.6312	2.41291	-22.8124	-7.8707	-2.15715	27.5473	-3.04706	16.9805	15.2216	430	435
S03	IDS	shark	a	862	1298	2689	3657	-42.5502	1.72381	2.17385	-30.1712	2.29931	2.89696	-15.1911	1.57373	-4.32371	18.8369	0.151737	16.3778	15.0021	2.23252	-20.6305	3.35759	-33.9218	-10.8259	-1.68811	28.8243	-3.076	16.0024	14.3104	152	263
S03	IDS	shark	a	857	1443	3053	3960	-41.3495	1.10574	0.023065	-28.7114	1.02167	-1.15242	-12.9381	0.149356	-8.23733	16.9683	-0.560205	15.8775	13.6432	2.20603	-21.967	-0.60581	-23.7809	-8.13452	-5.49205	29.4769	-3.27422	14.6157	13.0851	214	278
S03	IDS	shark	a	848	1373	2409	3285	-40.1981	0.794075	3.18794	-26.8422	1.25909	2.38999	-12.0725	0.905568	-5.35796	17.8644	-0.433688	15.9676	14.5279	2.21579	-17.9751	-0.204124	-22.8587	-6.29103	-4.73884	29.1812	-2.20087	17.1972	15.5776	428	443
S03	IDS	shark	a	813	1381	2528	3796	-42.5633	1.58005	0.370777	-30.6028	1.67845	-0.134836	-14.6941	0.555423	-6.02965	18.1657	-0.13893	15.7448	14.5226	1.65339	-19.6972	0.209021	-25.1388	-7.23226	-3.29991	27.3108	-2.64479	15.9798	14.3454	160	172
S03	IDS	shark	a	833	1324	3038	3366	-41.7968	0.96635	-1.59952	-30.2424	1.65096	-1.8859	-15.0078	0.79043	-6.50637	17.3269	-1.0202	14.7285	13.9145	2.20798	-20.1055	-1.97726	-24.3398	-7.9205	-4.91082	28.7459	-2.83899	15.8995	14.3375	213	256
S03	IDS	sheep	i	364	2453	2868	3846	-38.6834	1.16344	14.455	-19.8692	0.0406766	14.1755	-6.01197	0.485643	0.776842	18.2033	-1.3087	14.603	15.793	1.50742	-18.4813	1.65248	-21.5475	-5.90714	-2.88496	31.5327	-0.333801	14.2814	12.5816	354	338
S03	IDS	sheep	i	407	2362	2741	3793	-41.5101	1.22986	12.0464	-22.4521	0.563956	15.268	-6.86822	-0.271234	4.30548	18.3214	-1.24756	14.9668	16.3719	1.60442	-14.3406	3.12818	-19.3266	-4.13556	-1.52954	31.1566	1.27368	14.6314	12.8967	140	143
S03	IDS	sheep	i	418	2453	2819	4713	-39.1879	1.30058	12.5475	-21.1167	0.814614	13.0053	-5.64966	-0.233775	1.25661	18.5009	-0.641671	14.6364	16.5707	1.93354	-16.6226	2.61658	-24.5962	-7.47109	-1.14345	29.8314	-0.652305	13.0843	11.3307	270	287
S03	IDS	sheep	i	371	2413	2786	4528	-40.0313	1.55407	13.1028	-22.371	1.22552	14.8347	-7.26189	0.566746	2.85342	18.378	-0.447008	14.6869	15.354	2.54559	-18.9438	2.57905	-33.4961	-10.3375	-1.88287	29.5686	-1.2827	13.4795	11.7929	349	270
S03	IDS	sheep	i	353	2594	2681	3750	-39.1743	1.01659	15.1386	-20.8437	0.79489	14.9919	-5.55059	0.986292	2.26822	18.7305	-0.741132	15.1669	16.3657	1.78048	-16.7646	2.79677	-23.0502	-6.06013	-1.60735	30.8408	-0.0451551	14.5144	12.7596	290	286
S03	IDS	sheep	i	506	2162	2706	4105	-34.744	1.00809	13.9405	-17.3033	0.123835	10.4114	-2.9066	0.0245744	-1.56463	17.4756	-2.19907	15.0367	17.5171	-0.179905	-14.307	0.274361	-24.4155	-4.50609	-0.858062	25.9049	-2.04652	14.3597	12.6101	431	395
S03	IDS	sheep	i	469	2351	3174	4152	-38.6769	1.37749	14.0567	-20.2726	1.10684	13.6989	-6.17849	0.907316	-0.0241295	17.9305	-0.255653	15.7943	15.9791	2.16979	-18.36	1.9545	-23.3198	-6.4321	-2.16753	31.3307	-0.881777	13.4157	11.7202	467	486
S03	IDS	sheep	i	407	2577	3103	4174	-39.6115	1.13571	16.4515	-20.185	-1.07903	15.8058	-6.51569	0.327388	2.57941	18.224	-0.970802	14.8018	15.1492	0.58451	-18.0912	1.86106	-24.0172	-6.0085	-1.80647	29.4095	0.389702	13.2654	11.5967	214	154
S03	IDS	sheep	i	349	2588	3071	4341	-38.6391	1.00291	16.1923	-20.5037	0.12127	15.7517	-6.2289	-0.21776	2.88884	18.9226	-1.17656	14.438	19.002	0.280357	-15.2548	5.0392	-31.4251	-7.85673	1.68324	27.8567	-0.702789	13.1526	11.2563	323	330
S03	IDS	sheep	i	394	2555	3097	4122	-38.1338	1.10356	16.4682	-20.4709	0.254063	15.8541	-5.20789	0.0907006	2.68214	18.8923	-1.56165	15.623	17.7234	0.829778	-16.099	5.14786	-33.5364	-8.49614	-0.303826	32.8018	0.710417	13.3867	11.5559	393	398
S03	IDS	sheep	i	408	2513	2934	3934	-39.0913	1.20102	15.2084	-20.9804	0.284276	15.3356	-6.2335	0.626907	3.08416	18.3782	-1.48942	14.8	17.3196	1.66802	-15.5814	3.83184	-29.8938	-8.72021	-0.25783	31.2231	0.335373	13.905	12.1201	165	191
S03	IDS	shoe	u	381	2095	2707	3787	-43.4704	2.08975	1.92154	-27.2251	0.885475	6.5531	-9.3489	-1.31787	6.0834	19.0268	-0.468091	15.6462	15.7452	1.35629	-13.4774	3.26811	-41.3476	-9.33601	-2.88424	25.303	-2.00964	15.1746	13.436	191	202
S03	IDS	shoe	u	389	2025	2567	3427	-36.8403	0.55527	16.6983	-18.7756	-0.0167624	13.5799	-5.24919	1.23616	0.0438411	19.6454	-0.488788	16.341	15.9867	0.332527	-16.4511	5.63668	-27.0498	-5.84833	-7.1459	44.5794	5.50455	16.1889	14.4073	346	355
S03	IDS	shoe	u	434	1937	2411	3550	-36.5521	1.83765	11.4946	-17.9393	-0.140516	10.3814	-4.02025	0.191205	-1.21523	19.7937	-2.28852	14.6006	17.2907	0.634904	-16.2896	4.1489	-31.0677	-7.73187	0.920135	23.5697	-3.45821	16.3365	14.4823	304	314
S03	IDS	shoe	u	384	2020	2835	3513	-41.6863	1.95105	5.99536	-26.23	1.18844	8.36913	-8.86601	0.361452	2.34328	19.5713	-1.18208	15.3297	17.3954	0.762991	-11.5674	4.74795	-28.8516	-5.32935	-4.94016	38.0132	4.03351	15.5526	13.7042	381	373
S03	IDS	shoe	u	448	2092	2570	3996	-35.9579	2.03394	2.76711	-18.664	1.27328	4.07842	-0.591747	0.363633	3.36499	20.4314	-1.13572	15.5985	19.2307	-0.0523486	-10.1213	6.99109	-27.024	-3.38904	1.28217	33.1889	4.90628	14.9479	12.9648	432	424
S03	IDS	shoe	u	431	2002	2602	3571	-43.3982	1.71966	3.89835	-28.2851	0.884551	4.00222	-12.2298	0.692611	-4.71976	20.402	-2.2063	15.584	18.0326	-0.141262	-11.942	4.82087	-26.3288	-6.04978	-2.74066	37.2519	3.36458	15.8164	13.8947	175	188
S03	IDS	shoe	u	414	2050	2663	3578	-39.3574	1.06218	9.63335	-21.9029	0.0327727	12.7957	-5.68654	0.215356	2.91087	18.7579	-1.66858	12.3585	17.7766	0.0483574	-11.8103	5.61591	-24.9388	-5.26647	-0.548294	33.7427	2.42471	15.6365	13.8098	198	198
S03	IDS	shoe	u	359	2164	2725	3786	-37.8834	2.26531	6.3502	-21.0507	0.976491	6.34804	-4.38541	-0.241937	0.667551	18.831	-1.2454	14.5912	17.5557	1.26595	-10.4775	3.5716	-25.3912	-4.17481	-4.04627	31.2438	1.67066	15.0671	13.2477	177	188
S03	IDS	shoe	u	393	2144	2682	3695	-43.1243	2.32924	9.58537	-27.8994	1.76123	7.04889	-13.4425	1.66174	-2.92291	20.4291	-3.31185	13.0066	19.9822	-1.65803	-9.39661	6.29621	-26.2391	-5.78741	1.08504	33.9986	3.5782	15.2699	13.2493	202	222
S03	IDS	shoe	u	325	2164	2796	4128	-38.0277	2.17346	7.85698	-20.9637	1.27208	7.82469	-4.27953	0.110709	2.31344	17.9577	0.428976	15.086	18.0136	1.2043	-9.84981	3.67667	-25.5645	-4.78565	-4.89264	33.3396	3.35793	14.4604	12.6619	145	169
S03	IDS	shoe	u	457	2040	2732	4499	-38.4247	1.26107	-0.119283	-24.4674	0.562211	-3.05667	-8.31096	0.0438413	-8.28308	18.8967	-1.68511	15.7654	14.4007	0.480101	-19.9833	-0.131265	-24.5599	-7.87641	-7.91889	34.6547	-1.42735	13.9922	12.3273	452	437
S03	IDS	shoe	u	427	2175	2800	3641	-38.0925	0.42773	11.9258	-17.3653	-1.13585	13.6621	-2.34797	0.0252671	1.94153	19.6246	-1.67164	15.3426	15.8449	-0.587734	-11.5487	6.39524	-32.8938	-6.56235	-6.37124	41.9562	5.60526	15.0521	13.2786	216	221
S03	IDS	shoe	u	373	2187	2700	3748	-34.4602	2.25541	2.82038	-17.1795	0.595566	2.92852	0.0838642	-0.271783	2.58758	19.969	-0.962922	15.1645	19.5354	0.646074	-12.5448	6.59605	-28.9379	-5.3036	-4.87025	40.2382	5.19346	15.1106	13.1353	195	235
S03	IDS	shoe	u	380	2118	2683	3644	-35.3964	2.17533	4.261	-17.6921	0.706355	4.54575	-0.0575583	-0.611714	2.95179	19.9545	-0.177545	15.3499	19.0035	1.29724	-11.9458	5.69211	-20.2383	-2.74706	-1.88615	33.4263	2.75874	15.4239	13.476	263	317
S03	IDS	shoe	u	373	2163	2644	3619	-37.5595	1.99809	3.26253	-19.5315	0.93573	3.8016	-2.54789	-0.113313	1.80489	19.4245	-1.56627	14.9365	19.0722	0.759213	-11.6554	5.69874	-26.9	-5.08611	-4.17911	36.7596	4.66092	15.4695	13.5446	198	208
S03	IDS	shoe	u	348	2005	2492	3303	-36.5142	2.3996	5.43482	-19.5881	0.878486	5.24824	-1.8179	-0.328764	3.54987	18.7101	0.142935	15.5819	18.2579	1.32854	-9.98954	6.59233	-27.733	-3.52588	2.19088	21.4445	-2.10898	16.7054	14.857	320	330
S03	IDS	shoe	u	413	2091	2866	3843	-35.8265	1.8443	5.12561	-17.9432	0.755706	4.62774	-1.02762	-0.216034	2.07474	19.0259	-0.762766	15.9909	17.3808	1.07875	-14.3943	5.77926	-24.4335	-4.91376	-0.63175	31.6631	0.694104	14.7743	12.954	208	210
S03	IDS	shoe	u	402	2082	2767	3992	-35.8428	2.2869	3.93892	-17.8859	0.857653	3.49061	-0.434312	0.463732	2.82277	19.9092	-0.779715	15.1938	18.6501	-0.0451403	-10.6817	6.11578	-24.2756	-3.85891	2.27009	28.5772	1.69768	14.7264	12.7984	147	151
S03	ADS	shark	a	808	1378	2561	3552	-41.7161	1.13056	-0.723353	-28.8165	0.381546	-0.586253	-13.1542	-0.100949	-7.35382	16.7631	-2.44943	15.3657	13.814	0.357308	-20.1825	-1.49074	-25.3911	-6.88817	-9.51226	34.797	-0.0849382	16.4015	14.8726	234	272
S03	ADS	shark	a	791	1369	2485	3774	-41.5623	1.48124	0.573879	-27.8321	0.915024	0.201365	-10.9323	0.42131	-5.01166	17.3472	-1.34228	16.1018	15.4127	1.79662	-15.6332	1.35786	-27.4717	-5.6868	-2.03782	22.7847	-1.85623	16.1677	14.5297	213	209
S03	ADS	sheep	i	381	2259	2807	4052	-36.7384	2.34871	13.764	-17.8261	0.251676	12.1925	-4.86851	1.14829	-1.46067	17.7465	-0.760748	16.5881	14.9267	1.85614	-18.8271	1.68545	-25.154	-6.45736	-7.49965	37.0457	1.07607	14.3295	12.6958	359	334
S03	ADS	sheep	i	335	2278	2942	4363	-35.952	1.75926	14.4175	-18.3812	0.536257	13.4017	-3.85146	1.02236	1.17449	18.6659	-0.475272	13.6964	17.4066	0.544078	-14.0098	5.06578	-26.6593	-5.9621	-6.61227	40.5617	1.91582	13.7241	11.9205	303	298
S03	ADS	shoe	u	460	1967	3564	5118	-40.1003	0.911747	11.8182	-22.4643	0.8588	13.3418	-7.37235	0.821826	1.97585	18.1413	-0.757717	15.54	14.3878	0.0425097	-12.58	2.12782	-24.3951	-4.08084	-4.90096	36.6738	3.43847	12.2528	10.6263	273	269
S03	ADS	shoe	u	376	2187	2893	3819	-38.3482	1.34234	10.6497	-19.514	0.765169	11.5968	-4.10707	0.743704	0.989921	18.1846	0.00752288	17.5249	18.7304	0.837419	-10.8367	6.03034	-39.2476	-6.25649	-1.24671	31.851	1.47948	14.6756	12.8298	184	186
S03	ADS	shoe	u	405	2124	3689	3824	-38.1754	1.29396	12.9824	-20.6709	0.826334	13.6285	-6.16735	0.594052	1.66712	19.9049	-1.70042	15.0084	18.8374	-0.0037735	-11.8214	6.34063	-27.0945	-5.48604	1.50593	31.4569	2.51047	13.5547	11.6176	322	329
S03	ADS	shark	a	829	1334	2565	3922	-41.2687	1.84355	-1.06398	-28.1149	1.34051	0.2506	-12.0391	0.907714	-6.62275	18.0341	-1.23245	16.289	15.2377	0.854995	-19.4283	1.96615	-25.837	-8.28172	-6.62263	38.7477	-1.12292	15.736	14.0724	159	169
S03	ADS	sheep	i	370	2476	3088	3824	-36.8339	1.155	15.6257	-18.0363	0.698882	14.1464	-4.94565	1.12903	-0.304899	16.7991	-1.04329	15.6492	16.7657	1.63074	-15.2931	3.38664	-31.5049	-6.39562	-5.04807	35.2981	1.38861	13.9492	12.2709	365	325
S03	ADS	shark	a	810	1299	2608	3868	-41.5973	1.88276	0.464919	-28.1506	2.04676	0.539792	-12.7009	1.28214	-7.56705	17.4124	-0.48222	16.4149	15.7121	2.14739	-17.2209	2.36508	-30.0493	-7.31334	-4.43001	34.0184	-1.39804	15.8551	14.1989	171	278
S03	ADS	shoe	u	496	2077	2691	3630	-39.4813	1.4705	9.08033	-23.5444	1.80225	11.9498	-7.92319	1.19378	2.38757	19.4537	-1.06812	15.456	18.555	0.401837	-11.0324	5.33545	-24.197	-4.10642	-1.74389	36.8368	3.07116	15.3043	13.4038	172	176
S03	ADS	shoe	u	363	2151	2846	3742	-36.4754	1.91413	8.88687	-17.8987	1.43551	9.47602	-2.19662	0.915466	1.38704	19.058	0.13273	15.8861	18.6118	1.56021	-8.91552	5.71021	-27.2859	-3.83932	-1.84504	36.0229	4.74815	14.9545	13.071	179	185
S03	ADS	shoe	u	412	2129	2804	4069	-37.944	1.57179	11.031	-18.5205	1.55871	12.4201	-3.09666	0.703753	2.85956	18.3577	0.754652	16.9425	19.6111	1.68301	-7.29956	7.00724	-30.363	-2.47506	-3.57943	38.1406	5.43199	14.4589	12.5604	150	153
S03	ES	i	i	406	2612	3049	3938	-34.2442	1.31724	15.943	-14.8086	0.781269	11.9994	-2.56042	1.37694	-3.31783	15.0266	-1.80722	18.6123	15.3693	1.89884	-16.2643	-3.715	-27.1113	-2.715	-8.89144	39.5809	3.46161	13.6048	12.085	317	253
S03	ES	i	i	479	2659	3026	5125	-34.3733	0.420737	15.1148	-16.6487	0.765175	11.4829	-4.44904	2.04236	-3.32803	13.1124	-2.93465	19.0759	13.1921	1.01718	-16.0574	-8.94211	-27.0883	0.0568243	-11.2797	37.2408	4.09079	12.0574	10.7422	307	255
S03	ES	i	i	425	2623	3203	4379	-35.5452	0.663944	13.7761	-16.7455	1.0909	11.7872	-2.90201	1.70506	-2.22028	12.4892	-2.71509	19.6162	13.5786	0.829657	-15.1683	-10.5771	-28.1564	0.758613	-10.3201	35.4953	4.602	12.8049	11.5015	215	293
S03	ES	i	i	413	2536	3067	4146	-35.1919	1.05647	13.6946	-16.4843	1.70932	11.1135	-2.73436	1.49082	-2.49153	13.5226	-2.45281	19.7849	14.3324	0.278019	-16.1432	-7.74319	-26.9119	-0.917741	-10.0144	38.2006	3.40753	13.3946	12.0019	206	251
S03	ES	i	i	462	2592	3097	4162	-34.9721	0.751619	14.2834	-16.1798	1.04585	11.3051	-2.38929	0.89951	-2.42593	12.603	-3.09796	19.5317	14.6702	0.687261	-13.5972	-9.6546	-28.8649	0.463775	-9.55614	35.1484	3.54088	13.1985	11.8348	250	300
S03	ES	u	u	316	811	3370	4492	-37.9705	0.128984	6.78038	-23.6971	0.507968	1.1326	-8.97064	1.39985	-7.54607	20.0858	-0.51528	12.7923	18.5672	0.202285	-9.93254	5.83415	-28.4071	-5.36709	0.987919	30.3385	1.80451	15.1425	13.2099	270	212
S03	ES	u	u	442	914	3897	4777	-35.399	-0.351396	10.2707	-21.5512	0.285925	3.31092	-8.10835	2.2455	-6.74828	21.9413	-2.8836	14.6721	18.4137	-1.50504	-10.711	8.6797	-25.942	-3.41855	3.97953	32.4882	2.70671	13.5709	11.5531	232	212
S03	ES	u	u	477	862	2703	3516	-36.4425	-0.00404007	7.58251	-21.8633	0.510747	1.14642	-8.06561	1.54539	-8.61815	18.4461	-0.391775	13.6622	20.3659	1.69536	-7.01392	4.67939	-25.1724	-3.21434	1.34045	27.9626	0.468514	18.0095	16.0689	268	256
S03	ES	u	u	420	874	2907	3740	-36.6223	-0.553302	10.6508	-21.9986	-0.09225	4.87048	-8.60191	1.73172	-4.73314	21.0838	-1.33029	14.9136	18.6441	0.291657	-10.2295	8.10998	-30.6694	-3.42211	2.77678	33.223	4.38918	17.1409	15.1545	205	185
S03	ES	u	u	482	641	3689	5242	-38.3455	-0.269121	10.2226	-23.9868	0.503409	5.0723	-10.0889	1.98674	-4.79442	20.2495	-0.341823	13.6021	18.9714	1.22897	-8.7499	7.06828	-28.2832	-4.41972	2.53595	30.9532	2.76724	13.5385	11.5774	246	219
S03	ES	a	a	865	1344	2927	3958	-37.67	1.13308	-6.10056	-22.5824	1.65654	-6.07005	-6.43279	0.958455	-9.59842	12.2335	-2.52031	19.7569	12.0689	1.07359	-17.98	-11.0059	-28.0701	-0.634883	-10.4789	35.5974	2.69621	14.9677	13.7525	445	270
S03	ES	a	a	848	1300	2827	4109	-37.3303	1.20025	-6.52665	-22.0016	0.72947	-8.20773	-5.91458	0.854031	-11.9788	13.3583	-1.33046	20.079	12.2423	0.638008	-21.6724	-7.77727	-26.9264	-2.50328	-11.9874	39.1714	1.18774	14.9841	13.7041	404	264
S03	ES	a	a	898	1417	2756	3931	-37.5475	1.3443	-5.44665	-22.0248	1.58746	-6.14407	-6.02042	1.63402	-8.47327	13.0875	-1.90548	19.9199	13.7705	1.70062	-15.8404	-8.31988	-27.655	0.301703	-9.50815	34.6974	2.77967	15.1206	13.7777	466	258
S03	ES	a	a	833	1405	2590	4432	-39.2916	1.1241	-5.8022	-23.971	1.21605	-6.56099	-7.67875	1.18952	-9.79498	12.1837	-2.34991	20.5008	12.7643	1.07878	-17.1184	-10.5672	-28.1416	1.06167	-10.7456	35.2868	2.996	14.6994	13.452	402	250
S03	ES	a	a	882	1357	2905	3220	-37.7398	1.54978	-8.20722	-22.3864	1.41818	-10.5324	-6.99996	1.86365	-13.2505	13.1221	-2.25268	20.189	14.4556	1.35779	-18.2519	-6.59217	-26.0591	-1.67857	-9.16269	36.0118	2.45138	16.274	14.8951	277	222
S04	IDS	shark	a	1007	1312	2885	3965	-33.4213	3.7957	0.846543	-19.1471	5.67427	0.248993	-2.16761	7.6686	-8.81975	16.6236	0.463776	17.8784	15.905	4.70084	-23.2346	0.431544	-25.5443	-3.90575	-0.291176	26.2089	1.26241	14.8452	13.2188	241	276
S04	IDS	shark	a	1007	1440	2586	3458	-36.4217	2.68446	4.37787	-21.2726	5.58288	0.961944	-5.09675	6.37197	-10.7376	15.7251	0.840173	19.031	16.3416	4.21101	-25.5996	4.89038	-24.299	-5.85507	4.64718	23.3571	-0.825185	16.0306	14.4273	109	206
S04	IDS	shark	a	1062	1754	2467	4015	-35.742	3.8521	8.6988	-20.7151	5.8822	6.23182	-5.33367	4.26154	-5.82322	16.7607	1.00048	18.361	16.0287	5.82043	-18.2821	2.59185	-25.1417	-2.87783	-1.80685	27.0688	2.03044	14.6393	12.9998	0	238
S04	IDS	shark	a	823	1351	2198	3461	-37.6569	2.52398	8.6072	-22.5038	5.40582	6.74113	-5.81926	5.95822	-3.76415	17.2799	0.546442	17.6603	18.5146	4.33524	-16.1061	5.19692	-24.6014	-3.62756	3.73206	24.792	0.999097	17.3773	15.5875	0	105
S04	IDS	shark	a	1030	1681	3070	4017	-34.1836	4.53521	4.3778	-19.4618	5.87225	1.48787	-2.504	5.62678	-7.97989	15.9126	-0.212575	18.9968	17.3947	4.36644	-20.9371	1.88972	-25.3516	-2.81774	0.882865	26.0008	2.091	13.8922	12.2269	194	246
S04	IDS	shark	a	897	1565	2179	3075	-35.0938	3.46725	10.0741	-19.3019	5.29352	6.95379	-3.62294	5.73795	-5.46718	17.2351	-0.070113	18.4934	18.9824	4.19695	-19.9404	5.54948	-23.9747	-5.00618	3.86932	24.6792	0.2827	17.6407	15.8299	296	251
S04	IDS	shark	a	940	1324	1780	3625	-33.7124	3.44157	7.32692	-18.7704	5.09242	4.12329	-3.50101	4.66738	-7.4455	17.4981	-0.495737	18.1084	18.0232	3.84629	-23.4537	5.46987	-23.4073	-5.85975	5.08946	23.6993	-1.33469	17.7489	15.9728	191	279
S04	IDS	shark	a	774	1446	1970	3716	-33.9978	3.54903	8.45591	-19.1221	6.18132	5.57957	-3.0278	5.98823	-6.68946	17.9096	-0.489584	18.1464	18.6014	4.69389	-20.84	5.11075	-23.2864	-5.35389	3.9536	24.7639	-0.083835	17.2168	15.3912	245	353
S04	IDS	shark	a	873	1567	1940	3015	-34.9317	3.35295	7.10708	-19.0407	4.96494	4.13824	-3.13781	5.48385	-6.24511	16.8959	-0.331486	18.6667	18.8663	3.71433	-18.673	3.91478	-24.4529	-4.67565	2.43395	25.0814	0.264336	18.4065	16.6184	248	263
S04	IDS	sheep	i	534	2788	3230	3851	-31.8667	3.97391	14.1205	-13.4965	4.77458	12.0786	1.05798	5.68802	-5.98247	16.9305	-0.833262	16.7996	17.8995	4.36247	-19.5871	3.10925	-26.2155	-1.72847	0.514319	26.4205	1.10646	13.0843	11.3428	534	490
S04	IDS	sheep	i	472	2687	3007	3947	-33.6184	3.14963	12.8789	-16.7833	3.86655	13.903	-0.0450551	5.04466	-2.58086	16.9796	-0.139989	16.6746	17.4967	3.7419	-14.5331	0.886458	-26.9608	0.265422	-1.80111	27.1002	2.5597	13.4595	11.7357	455	366
S04	IDS	sheep	i	486	2781	4127	5010	-32.0888	4.40407	13.4134	-15.519	4.81193	12.5933	0.629353	5.33838	-2.60223	17.3895	-0.0695258	15.5555	18.586	4.37715	-16.0651	3.65463	-25.2887	-1.69564	2.17131	25.8756	1.63021	10.9736	9.17479	383	380
S04	IDS	sheep	i	507	2453	3187	3948	-31.5012	3.86154	13.5984	-15.303	4.23096	12.3647	0.0535678	4.79198	-3.11671	17.2781	0.168105	16.0819	18.4698	3.82386	-15.4912	4.65991	-25.9974	-1.16996	1.88115	25.6192	2.36001	13.4835	11.6961	504	525
S04	IDS	sheep	i	638	2690	3055	3898	-30.6456	4.47793	13.4245	-12.3264	5.02017	10.2088	2.28171	5.74988	-6.3894	16.045	-0.42497	17.1258	17.2014	4.33535	-20.3062	1.09971	-26.007	-1.90458	-0.782031	26.5782	1.34804	13.2396	11.5772	334	388
S04	IDS	sheep	i	458	2515	3439	4486	-30.6739	3.48885	12.8933	-14.6668	4.36616	12.3868	1.68274	5.42027	-1.62574	18.0862	-1.40186	16.0066	19.0731	3.84494	-15.0292	5.30437	-25.5695	-2.05164	3.22983	24.7112	2.45391	12.49	10.632	282	296
S04	IDS	sheep	i	481	2239	3026	3804	-33.2353	3.80014	12.5059	-16.5864	3.3898	13.6092	-0.0649902	4.24866	-1.1458	17.5244	-0.679272	16.2374	18.3054	3.23766	-13.8062	5.05825	-25.671	-1.66397	3.25832	24.8395	2.29129	14.253	12.4615	0	0
S04	IDS	sheep	i	497	2553	2949	3459	-31.1989	4.54249	13.7782	-14.3797	5.29297	12.0381	-0.311872	5.3085	-4.57197	16.2405	-0.295415	17.4798	15.5704	4.00325	-19.1944	0.798502	-26.3267	-3.06738	-0.692212	26.7305	1.37906	14.3916	12.8011	181	206
S04	IDS	sheep	i	405	2278	2955	4013	-30.976	3.99199	11.1789	-13.7026	4.36166	12.3737	3.77806	4.61489	-2.55854	18.971	1.39549	14.3919	22.3777	2.23893	-7.30896	6.73432	-25.7189	-1.01141	7.73711	22.3154	3.39473	14.1038	12.0364	403	384
S04	IDS	sheep	i	491	2457	3240	4157	-34.0525	3.94168	13.3174	-15.9053	4.12205	14.3196	1.20989	5.0859	-1.30617	17.387	-0.843699	15.5979	18.492	3.50378	-13.1277	5.16885	-25.9949	-0.717858	3.08301	23.873	3.30375	13.1577	11.3637	0	0
S04	IDS	sheep	i	543	2610	3318	4384	-31.7619	3.79924	13.6726	-15.7578	3.45898	13.6034	1.22114	4.81582	-1.83916	17.4483	-1.21341	16.0729	18.8792	3.28409	-15.2087	4.94268	-25.9502	-1.23881	2.95293	24.276	2.24205	12.5395	10.7231	188	244
S04	IDS	sheep	i	427	2527	3272	4504	-30.579	3.57509	11.7281	-14.861	4.68252	11.609	2.07185	7.74424	-2.33573	17.8005	-0.526242	14.5356	20.5524	4.76271	-11.3927	7.29875	-25.0523	-0.914325	5.13854	23.7473	2.80826	12.6856	10.7679	210	215
S04	IDS	shoe	u	545	1856	2589	3919	-33.7039	3.37789	9.63921	-19.176	4.42329	11.0863	-3.57239	4.35372	-1.93023	21.3223	-1.55346	15.5466	19.3956	1.23332	-12.0848	8.97346	-24.581	-0.107057	10.8974	23.8527	1.88564	15.2785	13.2426	279	257
S04	IDS	shoe	u	481	2156	2595	3683	-33.2286	3.78617	11.4128	-17.8584	4.1297	12.7529	-2.8556	4.6006	-0.279083	18.4505	-0.344547	18.228	20.0615	1.8289	-10.9467	8.72739	-24.8832	0.919449	8.86856	24.4607	3.29852	15.2682	13.3426	171	246
S04	IDS	shoe	u	388	2054	2774	3839	-33.9706	3.30073	10.3991	-19.3687	4.0818	13.2757	-3.41681	4.69106	2.23623	20.096	-1.18079	17.3215	19.9162	1.11653	-11.1766	9.13558	-24.6307	0.546628	10.8738	23.398	2.677	15.0321	13.0315	178	216
S04	IDS	shoe	u	457	2046	2488	3750	-33.8491	3.64346	10.9703	-19.2268	4.2605	13.9718	-3.06932	4.49981	2.71987	19.9287	-0.967596	18.9383	19.5285	1.46131	-10.2609	9.22961	-25.1104	1.15923	11.0778	24.3721	4.01906	15.5721	13.5993	268	278
S04	IDS	shoe	u	388	2242	2532	4087	-32.959	3.62885	12.3176	-18.33	4.88299	14.0925	-3.26335	4.5616	2.74579	18.2875	-0.778159	18.1659	18.4391	1.85701	-9.90541	7.82684	-25.5863	1.03365	7.50296	23.9341	4.3206	14.7168	12.8805	179	196
S04	IDS	shoe	u	485	2621	3548	3871	-32.8073	3.08446	12.266	-18.1667	4.12446	13.6757	-2.78802	5.08603	1.27683	19.5	-0.708685	18.7331	19.7254	1.46148	-10.5855	8.00402	-24.6211	0.20556	9.35064	24.6365	2.76766	12.9326	10.9714	261	307
S04	IDS	shoe	u	530	2121	2697	4096	-33.0692	2.84567	13.3003	-18.3143	3.62821	14.1242	-3.05877	4.23697	1.90539	19.2816	-1.38259	18.2596	21.1117	0.960179	-11.0111	8.95803	-25.1271	0.29183	10.5877	22.0417	3.10642	14.413	12.3933	528	481
S04	IDS	shoe	u	358	2063	2780	3815	-32.5339	4.19312	10.6667	-17.8229	4.98114	12.0902	-2.50088	4.84313	-0.205017	19.3734	-0.390463	17.9422	21.4194	2.72398	-9.28844	9.27592	-24.2525	1.08685	8.85483	23.4245	4.07667	15.0972	13.0575	344	351
S04	IDS	shoe	u	410	2337	3001	3900	-32.118	4.11788	11.9205	-17.3396	4.81456	12.8794	-2.47703	4.88182	0.376443	18.6487	-0.155873	19.8014	19.4269	3.79346	-9.41983	7.10753	-25.4321	2.18619	3.01673	25.9687	6.30129	14.1082	12.2044	388	399
S04	IDS	shoe	u	408	2141	2718	3762	-32.5512	2.67844	10.1732	-18.2434	3.60184	12.6037	-1.91196	3.98171	0.827235	19.9678	-1.87794	16.7934	20.2342	1.85796	-10.1204	8.20881	-24.8358	0.429749	9.59538	24.5672	3.04306	15.0754	13.0653	178	202
S04	IDS	shoe	u	444	2204	2738	3909	-31.3713	3.88861	12.8233	-16.8319	4.44583	13.1763	-1.78712	4.29082	0.684804	18.5437	-0.167026	19.4993	20.2864	1.63126	-10.5531	8.38618	-24.7727	0.71137	9.19686	24.1674	3.50855	14.644	12.7025	446	303
S04	IDS	shoe	u	416	1926	2678	3873	-30.039	3.79847	13.5977	-15.6009	4.93746	11.5735	-0.552841	4.21604	-1.24527	20.9382	-0.170739	15.6575	23.1124	2.77076	-7.50542	11.5401	-23.5465	0.574783	9.01884	23.3828	4.92298	15.306	13.1034	212	264
S04	IDS	shoe	u	401	2328	2942	4328	-31.9859	3.17079	12.6215	-17.7475	3.02157	13.5476	-1.82517	4.01616	1.61892	19.08	-0.708734	19.5089	20.1248	1.55963	-11.3516	9.66534	-24.8155	0.0818292	9.24099	23.6171	3.04003	13.613	11.6527	193	198
S04	IDS	shoe	u	462	2505	2574	4044	-32.5457	3.04203	11.889	-17.9779	2.71103	13.9779	-2.36962	3.97168	1.91634	19.2641	-1.116	18.7946	19.9466	1.8598	-10.6264	9.54849	-25.0164	0.161048	8.91382	23.5366	4.15439	14.2009	12.2404	218	228
S04	IDS	shoe	u	481	2070	2698	3743	-32.5544	2.99634	12.3108	-17.9845	2.71615	13.7421	-2.55712	4.20915	1.70565	20.1794	-1.79099	18.2282	20.0206	1.74066	-11.5026	9.00789	-24.253	0.0645902	8.7718	23.9104	2.9918	15.1375	13.1275	0	142
S04	IDS	shoe	u	365	1932	2556	3400	-31.0657	2.66367	12.7793	-16.8268	3.15775	13.8221	-3.00877	4.35532	3.19954	21.9802	-1.38497	18.2879	21.8595	3.88266	-7.71599	12.0222	-23.7524	1.96368	8.68756	24.3772	7.12549	16.4929	14.3009	332	330
S04	ADS	shark	a	922	1294	2802	3604	-37.3507	2.77555	3.0783	-23.3723	4.64682	3.6487	-6.91996	5.45559	-4.79995	18.2613	-0.189288	16.5044	18.4528	3.55474	-18.5478	5.32264	-24.7277	-5.1975	4.98574	23.3477	-0.942903	15.7871	13.9513	166	211
S04	ADS	shark	a	840	1294	2488	4404	-35.8645	4.44147	4.39383	-21.6622	7.18314	2.32201	-4.93204	7.42506	-7.22867	17.2128	-0.509744	18.6347	19.1889	4.6292	-19.8966	6.22382	-23.8803	-4.70914	5.70963	23.7805	-0.962139	15.0804	13.2603	138	179
S04	ADS	shark	a	852	1289	2609	3403	-36.4204	3.0623	3.72922	-22.2847	4.55529	3.26135	-6.22315	5.20009	-6.57183	17.9134	-0.969407	18.9128	18.0605	4.38131	-22.2953	6.43155	-24.4125	-4.95144	6.67903	22.2367	-0.69077	16.6952	14.8965	0	146
S04	ADS	shark	a	859	1257	2635	4200	-36.4899	3.37915	2.61066	-22.0374	4.80361	1.86889	-5.37009	5.35543	-7.34451	17.9314	0.487316	18.578	17.18	4.38349	-21.4481	6.21009	-24.7207	-5.15478	4.66171	22.8651	0.469856	15.2068	13.4512	135	127
S04	ADS	shark	a	879	1356	2780	3406	-37.6949	3.99838	4.04858	-22.443	5.61738	2.16337	-5.60956	6.66417	-7.3829	18.3078	-0.557568	17.7912	15.1621	5.42717	-22.5355	4.86688	-24.4136	-5.61147	3.82743	24.2118	-1.31475	16.1639	14.4904	216	237
S04	ADS	shark	a	858	1360	2575	3593	-38.6115	2.77674	5.4609	-23.6234	4.55712	3.30315	-6.67542	5.92932	-6.19652	17.2071	0.104341	18.1624	17.7762	4.01063	-20.3719	6.38814	-24.6662	-4.41052	6.20335	23.6569	-0.205708	16.2313	14.4822	154	155
S04	ADS	shark	a	872	1323	2630	3674	-36.4464	3.49244	3.02669	-22.0099	6.01917	-0.223763	-5.9417	6.47471	-9.09919	17.8629	-0.309406	17.1236	18.0235	6.24483	-22.7039	5.92069	-22.2481	-5.49921	4.73365	25.0103	-1.84451	16.0155	14.2212	153	157
S04	ADS	shark	a	897	1279	2688	3528	-37.8047	1.56294	2.39805	-24.2407	4.78049	1.87104	-8.56781	5.92017	-6.62836	17.8941	0.678701	17.5931	16.7198	4.21404	-23.0473	5.13801	-24.0586	-5.62251	5.85602	23.5023	-1.36614	16.2197	14.489	0	344
S04	ADS	shark	a	840	1205	2381	3643	-37.7187	2.40324	5.17494	-23.5834	3.93811	3.72489	-6.06137	5.01916	-4.50393	16.7995	-0.314786	20.6688	17.5892	3.39333	-18.7889	6.50501	-24.8738	-3.02624	4.93006	21.6878	1.06042	16.869	15.1496	393	358
S04	ADS	shark	a	825	1251	2351	3442	-37.9977	2.44425	4.53612	-22.8623	4.24229	3.42621	-5.86123	5.15941	-6.01807	18.4916	-0.211643	17.0858	16.9647	4.22791	-20.1909	6.06138	-24.156	-4.83892	5.81969	22.6388	-1.02658	17.2978	15.5249	409	407
S04	ADS	sheep	i	480	2669	3112	3858	-32.6303	3.85261	12.7129	-16.8808	3.89942	14.4611	-0.360458	4.82851	-1.2351	17.9128	0.858101	16.8371	16.0653	4.81601	-18.9153	4.63227	-25.6843	-2.06598	2.15109	26.11	0.19337	13.4515	11.7526	252	258
S04	ADS	sheep	i	451	2449	3063	4195	-32.3762	4.06057	12.8576	-17.6228	4.18437	14.3339	-0.304814	4.88686	2.47902	19.0179	0.125625	16.3731	18.2714	4.65418	-14.4609	6.6139	-24.6952	-0.885066	5.59045	25.0234	1.106	13.3999	11.5354	0	0
S04	ADS	shoe	u	354	2024	2749	3979	-32.9561	3.63193	11.8943	-18.4889	4.23112	13.0695	-1.57666	6.03055	2.41194	19.8442	0.550826	20.6053	20.9904	1.80769	-9.21134	9.85054	-24.8093	2.24583	10.8127	25.3221	4.76776	14.9479	12.9062	174	176
S04	ADS	shoe	u	382	1772	2602	3958	-34.9716	2.8553	13.6969	-20.7996	4.35335	12.7658	-5.83543	6.05319	0.835366	20.8872	-0.544643	17.7548	20.4737	1.8335	-11.0513	10.5999	-24.3909	0.687863	11.9084	23.6768	3.33874	15.6204	13.5523	183	181
S04	ADS	shoe	u	358	1811	2480	3781	-31.1222	5.35679	12.0774	-17.2312	6.66285	13.8576	-2.6637	6.40814	3.97598	19.8175	1.13437	19.8297	20.6578	4.72828	-8.58061	9.12978	-24.2096	0.617532	7.413	27.2542	5.72787	16.1466	14.1229	163	163
S04	ADS	shoe	u	395	1962	2487	3741	-33.562	3.57363	11.3589	-19.7179	4.1104	14.2152	-3.53043	4.82929	3.32042	20.7921	-0.75478	19.589	20.275	2.50875	-9.85362	9.25277	-24.7355	0.720051	10.5884	25.4939	3.51764	15.8551	13.8017	112	132
S04	ADS	shoe	u	345	1885	2376	3850	-32.8126	3.87697	10.6148	-18.6168	4.46215	14.2405	-1.68535	5.82278	3.24773	20.283	-0.398941	19.2262	20.7742	2.01975	-8.55863	10.5909	-24.5883	1.05081	11.5085	24.3493	3.57195	16.097	14.0441	168	170
S04	ADS	shoe	u	362	2140	2759	3905	-32.2942	4.05209	11.442	-18.1065	5.07653	12.7432	-1.46787	6.02185	2.12976	19.6218	-0.140087	19.529	19.9618	2.12109	-8.96459	9.54205	-24.0538	2.6966	8.86437	24.8028	4.90219	14.8501	12.8709	179	185
S04	ADS	shoe	u	385	2202	2853	4041	-31.5767	3.95584	11.5206	-17.2861	4.84189	12.1204	-0.1673	5.52787	2.84269	19.4748	0.896231	18.6957	21.009	4.10443	-7.2709	9.92363	-24.4996	2.85163	6.84584	26.6806	6.57527	14.3567	12.3325	190	196
S04	ADS	shark	a	782	1389	2319	3558	-38.7674	3.0095	12.496	-21.7374	4.63022	10.4119	-4.18443	6.16642	-3.78069	18.6225	0.352782	14.8115	18.1391	4.33671	-14.4594	5.12631	-24.9553	-1.86442	5.03806	23.4409	1.60428	16.913	15.0749	698	246
S04	ADS	shark	a	868	1256	2253	3493	-37.5526	1.87155	5.16404	-22.5516	3.87256	3.34477	-6.12889	5.96829	-7.43457	16.6499	0.558239	18.2288	17.8344	3.47933	-19.0321	5.63244	-24.939	-4.11913	4.0842	23.5335	-0.825378	17.2956	15.5713	142	134
S04	ADS	shark	a	843	1272	2324	3584	-38.0322	1.80675	5.945	-22.8491	3.76262	3.67591	-6.03199	5.3617	-5.29915	16.9312	1.14244	18.2711	17.159	3.96793	-19.0546	6.33882	-25.1285	-2.94729	4.21448	24.1712	-0.0223297	16.9657	15.2612	123	128
S04	ADS	shoe	u	348	2031	2763	3952	-32.4904	3.1641	9.65721	-18.3914	3.95229	13.4291	-1.72129	5.37791	2.03664	21.4535	-0.197405	17.7414	21.1249	1.50038	-10.5793	10.6758	-22.8526	2.20427	12.3442	24.5348	3.5961	14.9677	12.8388	175	178
S04	ADS	shoe	u	409	1789	2589	4019	-35.8224	3.04216	13.5643	-20.6804	4.91913	11.889	-5.07477	6.42595	-1.45501	20.2541	-0.18964	16.6367	20.7588	3.30751	-11.0253	11.0254	-23.2773	1.24769	11.8432	25.4165	2.96509	15.4572	13.4065	140	140
S04	ADS	shoe	u	416	1983	2448	3771	-33.8695	3.08855	11.4451	-19.5328	3.70215	13.7359	-3.86774	4.15829	3.70958	20.004	-0.0579125	20.1278	20.2308	0.841691	-10.1934	10.3172	-24.3007	2.52254	10.9189	24.5354	3.30713	15.7944	13.7826	187	189
S04	ADS	sheep	i	419	2599	3054	4241	-33.1612	3.84547	13.3339	-17.6344	3.98144	14.3984	-0.898888	5.79535	-0.529264	17.975	1.35535	16.6302	16.2604	5.65306	-16.7167	3.44097	-25.461	-3.19253	1.20405	27.1639	0.308187	13.1985	11.4867	132	160
S04	ADS	sheep	i	398	2185	3108	4250	-32.9085	4.18034	13.4909	-16.1748	4.53822	13.6867	0.564876	6.32404	-1.98051	16.8946	0.761542	17.5431	17.3332	6.17319	-16.0334	4.66031	-24.4811	-0.124473	1.27887	26.6384	2.23014	13.6924	11.981	197	206
S04	ADS	shark	a	899	1347	2594	3109	-37.6816	3.35862	4.84716	-23.614	4.87968	3.62779	-6.90314	5.57724	-5.52044	18.3992	0.529242	17.7899	17.7665	4.44609	-20.0664	5.15138	-24.5684	-4.52007	4.44952	23.9239	-0.310569	17.1237	15.3154	231	250
S04	ADS	shark	a	884	1349	2639	3332	-38.5374	2.78128	5.68868	-22.9968	3.70613	3.84573	-6.19915	4.71148	-5.75237	16.2903	0.377485	18.7521	18.2061	3.59365	-20.584	6.6191	-25.2759	-2.61843	5.70767	22.7059	0.0935182	16.5914	14.8666	164	175
S04	ADS	shark	a	897	1324	2557	3820	-40.9677	2.19754	6.21417	-25.1889	4.88141	3.60692	-8.08976	7.6656	-7.49649	17.1763	0.143978	19.0194	16.2458	4.23674	-24.1226	6.73758	-25.2472	-4.50248	5.73168	23.8718	-1.07073	15.8311	14.16	0	0
S04	ADS	sheep	i	397	2634	3039	4157	-33.1567	3.7265	13.9862	-16.168	3.76614	14.3418	0.0127387	4.60278	-0.960563	17.3864	0.668213	16.6996	17.1389	4.90232	-15.6968	4.21462	-25.2616	-2.38099	2.36211	24.5402	1.41039	13.3095	11.5832	134	184
S04	ADS	sheep	i	459	2200	2699	3861	-32.4284	3.7244	14.1406	-17.391	4.22428	13.6182	-0.46802	5.11449	0.157435	17.7436	0.690558	15.8501	16.4298	4.79585	-18.4249	4.69207	-25.5835	-2.49838	3.03961	24.7538	0.723372	14.7647	13.0561	153	168
S04	ADS	sheep	i	496	2617	3003	4274	-32.8117	3.75476	13.5548	-17.8543	4.64009	13.4756	-0.448152	4.76643	-0.259049	18.3645	0.170202	15.9546	18.469	5.21609	-15.6111	4.83205	-26.0833	-1.39201	3.27825	25.6559	1.10605	13.1007	11.259	257	229
S04	ADS	shoe	u	377	2206	2737	4032	-32.3508	3.3587	11.7358	-17.7503	4.69923	12.6968	-1.09686	4.93356	1.56354	19.2778	0.266697	19.4735	21.1608	1.23103	-8.7614	8.10037	-25.3729	1.8191	9.91663	25.0626	4.19575	14.5547	12.5328	189	196
S04	ADS	shoe	u	418	1856	2552	3911	-32.2982	3.24393	12.937	-17.916	4.15742	13.3516	-1.54978	5.57936	2.62378	17.9988	0.525463	18.6272	19.5037	1.70012	-9.8002	7.932	-25.7269	1.57799	8.79297	25.5976	3.91431	15.5793	13.7041	387	255
S04	ADS	shoe	u	352	1948	2532	4040	-32.8287	2.99957	12.4414	-18.1988	4.23273	13.2724	-2.22495	5.61878	2.7825	20.336	0.137243	20.0563	20.5588	1.48298	-10.1808	9.57937	-25.7605	0.996813	9.15487	25.164	3.49339	15.3422	13.2975	175	175
S04	ES	i	i	413	2870	3667	4716	-32.931	4.70124	13.9297	-13.5968	3.84994	14.4592	1.60799	4.3625	0.380935	14.8009	0.187011	18.5291	15.4554	3.33553	-11.9078	-4.80995	-29.7694	4.18372	-2.84216	27.9741	6.17694	11.6678	10.1549	410	374
S04	ES	i	i	418	2964	3553	4694	-32.3674	5.02463	13.6308	-13.3244	4.44102	13.6879	1.72207	5.0987	-1.24821	14.3005	0.686193	19.3012	15.6131	4.79195	-12.9863	-3.51248	-28.2692	2.28806	-3.48373	29.0375	6.41412	11.7049	10.2092	408	363
S04	ES	i	i	420	2970	3359	4514	-32.7807	4.93372	13.2813	-13.7961	4.38293	13.4404	0.99795	4.75438	-1.21116	14.6578	1.13126	18.8164	15.5357	5.03865	-13.0008	-2.43448	-27.8645	1.24689	-4.22242	29.333	5.87286	12.0852	10.5756	417	367
S04	ES	i	i	406	3003	3585	4758	-32.5732	4.78452	13.8908	-13.3809	4.05945	13.5818	1.43938	4.90232	-0.790712	15.5475	0.292809	18.8658	15.4514	4.56405	-12.8227	-2.89584	-28.7857	1.35844	-3.18535	28.5887	5.55964	11.5824	10.0324	399	344
S04	ES	i	i	377	3036	3904	4751	-33.2926	5.09704	13.379	-13.76	4.35795	13.3514	1.25645	5.07099	-1.7036	14.6513	1.47113	18.6971	15.3941	4.90169	-13.067	-2.28401	-28.8253	0.959395	-3.58551	28.931	5.49667	11.2791	9.77681	374	357
S04	ES	u	u	375	1071	2923	3695	-40.2548	3.46028	11.1914	-21.3889	6.02846	6.02041	-3.63874	5.14201	-3.99138	20.9274	-1.35629	16.2981	21.528	3.2278	-7.86793	9.72669	-23.3897	-0.896136	8.40908	26.6302	4.72786	16.8795	14.7567	194	188
S04	ES	u	u	412	891	3029	3920	-39.3349	3.44909	10.9411	-20.9698	6.8052	3.172	-3.23486	5.39497	-1.88252	20.4263	-0.990699	17.2452	21.058	1.8458	-8.42326	9.59763	-23.7517	0.703786	11.5795	24.2101	3.84114	16.4949	14.4207	212	201
S04	ES	u	u	352	928	3184	3549	-38.6289	3.46542	10.8234	-20.3633	6.83081	2.85056	-3.46488	5.89987	-3.55267	21.6127	-0.942502	16.0396	21.2459	2.09751	-11.2869	11.967	-22.3642	-1.25065	13.445	23.2988	1.62378	16.9869	14.844	168	173
S04	ES	u	u	362	1017	3014	3730	-38.9148	3.61853	11.2994	-20.5459	6.94244	4.56717	-3.19143	6.47101	-2.45264	21.6604	-0.598362	15.9914	20.9402	2.36292	-10.5339	10.563	-22.851	-1.00358	12.4613	23.4185	2.15358	16.7569	14.6268	165	182
S04	ES	a	a	717	1253	2754	3921	-35.0883	4.62105	6.82022	-19.9334	6.91531	4.81715	-1.36426	5.85169	-2.72692	18.8894	1.83994	16.35	17.6888	4.68567	-17.1579	5.31614	-22.8441	-4.93742	5.39459	24.5335	-1.31144	15.7451	13.9161	403	388
S04	ES	a	a	880	1465	2856	4342	-34.7037	5.99919	5.92948	-19.3116	6.906	3.76109	-0.580443	5.70947	-2.94601	20.3367	-0.417909	14.8447	17.6459	4.53446	-17.5911	6.34492	-23.4812	-5.49901	5.24754	23.7915	-1.53602	14.2634	12.3643	536	443
S04	ES	a	a	890	1549	3048	4224	-34.4214	5.66201	6.01411	-18.9726	7.29307	4.18602	-0.394204	5.81611	-2.24123	17.9141	1.33374	16.5703	17.315	4.95315	-15.647	4.55733	-24.5433	-6.02213	2.73646	25.6207	0.375004	14.0167	12.2552	507	427
S04	ES	a	a	1124	1727	3349	4502	-34.3495	5.91218	6.06783	-18.8018	7.00608	4.20412	-0.415285	5.40043	-2.11549	19.1911	-0.369617	15.843	18.0743	5.48273	-14.8868	5.98607	-23.5438	-5.52373	2.76596	26.3067	0.846233	12.7187	10.8555	574	442
S04	ES	a	a	844	1447	3229	4069	-34.4545	5.85317	5.7904	-19.058	7.04484	3.84316	-0.0386675	5.30839	-1.37579	18.2556	1.91878	17.0975	18.4121	6.4492	-14.4886	5.3818	-23.5309	-4.67762	2.73301	25.7798	1.51087	14.195	12.3616	451	382
S05	IDS	shark	a	1114	1570	3215	4770	-35.1201	-4.0713	5.21094	-16.6	-0.853662	3.2819	-6.3307	3.76682	-17.6569	20.4385	4.67646	17.4826	24.2682	1.07443	-16.4066	6.79196	-29.8732	-4.79945	1.35112	26.5958	-4.23529	12.7581	10.5227	397	350
S05	IDS	shark	a	890	1776	2366	4336	-36.3243	-3.96859	6.80169	-18.4962	-1.30047	8.5883	-4.55881	1.46363	-10.0398	21.3625	2.16361	16.1794	22.6126	1.35457	-11.1343	4.60486	-32.3088	1.37637	0.112455	28.2402	0.559831	14.5299	12.3311	479	493
S05	IDS	shark	a	1087	1581	3007	4703	-33.7624	-4.37991	7.10594	-16.0553	0.980437	7.02336	-7.18283	7.0452	-13.4906	21.7006	3.45899	16.6352	23.8094	3.16555	-15.2978	7.88128	-28.9703	-4.36976	1.37884	27.4176	-3.682	13.1158	10.8403	381	402
S05	IDS	shark	a	1041	1741	3067	4742	-29.7984	-2.98393	5.08241	-12.0442	0.906392	2.15988	4.2909	2.91906	-9.57949	20.1031	4.82767	17.2444	24.864	1.98211	-13.8097	7.06993	-32.0468	-0.674186	0.45377	28.3727	-1.60404	12.852	10.6037	523	556
S05	IDS	shark	a	878	1562	4257	5303	-37.0232	-3.80734	2.52049	-20.0624	-0.827703	4.92138	-2.66706	2.32232	-8.26164	18.098	5.7573	18.0876	20.2482	2.35812	-15.9449	3.97384	-31.8186	-1.63502	-2.4209	28.0282	-1.98662	11.343	9.42569	181	240
S05	IDS	shark	a	957	1532	3271	4694	-34.8908	-3.31798	8.92172	-18.3133	-2.57149	9.04567	-1.8411	2.37781	-7.44544	22.9512	2.39776	17.399	24.2486	2.76066	-11.276	8.40305	-26.9805	-2.22935	2.80603	27.1821	-2.26471	13.0205	10.6605	392	408
S05	IDS	sheep	i	623	2456	3067	4816	-31.083	-3.71303	9.6082	-13.587	-1.37034	16.7075	2.35644	2.42267	-3.63458	26.986	-3.15352	12.5219	24.9481	-0.234718	-9.12245	8.52663	-30.014	-1.06592	4.17449	26.9081	-1.05878	12.4171	9.82037	605	575
S05	IDS	sheep	i	336	2860	3336	3969	-32.531	-3.83096	10.919	-14.8897	-0.362819	17.1388	0.824364	2.23745	-2.13249	22.4061	1.81827	15.614	24.2093	0.245945	-9.67577	7.97375	-30.6972	-0.478215	3.86716	27.1064	-1.56054	12.9622	10.6314	148	157
S05	IDS	sheep	i	511	2627	3438	4733	-32.0862	-4.60553	8.68174	-15.9011	0.587712	16.5347	-0.0568648	2.96512	-2.58224	26.7709	-6.45766	11.7683	25.0578	1.30829	-6.85786	9.35892	-28.8161	-1.31601	3.6818	27.506	-0.630246	12.0361	9.44464	503	463
S05	IDS	sheep	i	443	2667	3202	4341	-31.8661	-2.95742	11.5457	-14.2297	0.864209	17.2523	0.927795	3.75433	-3.56603	21.8983	0.972267	17.7534	22.9059	2.06842	-12.1332	6.19514	-28.8584	-0.037471	1.29313	28.0563	-0.509873	12.7772	10.537	229	264
S05	IDS	sheep	i	501	2415	3305	4249	-31.5681	-3.23398	11.6952	-13.7341	-0.0846117	17.8475	0.919439	3.33196	-2.13487	25.0081	-2.55052	13.7463	23.0964	1.80408	-10.044	7.05331	-29.8105	-1.32697	2.20214	27.6144	-0.56139	13.0006	10.5953	530	509
S05	IDS	sheep	i	252	3058	3054	4241	-32.3994	-4.19775	12.5329	-14.5972	-1.34081	18.1651	0.738297	2.78433	-0.0336315	22.0015	3.46048	16.1136	23.1686	0.793523	-9.30953	8.45623	-30.6659	-1.1209	3.82748	26.5317	-1.41065	12.8351	10.5766	0	0
S05	IDS	sheep	i	357	2640	3038	5361	-32.0188	-3.69869	12.6799	-13.7591	0.312744	17.5231	0.116768	3.86622	-2.74905	21.5547	4.26751	18.0928	23.9178	1.18803	-6.31761	7.55086	-29.3353	0.808843	3.60955	28.0431	1.06371	11.9442	9.67057	347	354
S05	IDS	sheep	i	524	2746	3006	4454	-33.2198	-4.63706	11.4543	-16.19	-0.226309	17.6489	0.155373	3.16862	-0.309061	21.6647	4.09926	16.1938	23.6539	0.758221	-6.58875	7.88719	-29.9192	0.68518	3.62031	27.2268	0.788261	12.6856	10.4196	504	487
S05	IDS	shoe	u	646	1224	3672	4076	-36.0882	-5.33698	10.4839	-17.3645	-1.96681	11.0061	-0.313447	0.796414	-4.55891	27.5083	1.05807	15.7702	24.3965	-1.15034	-5.41653	9.94337	-29.0229	3.50768	5.97795	26.0954	2.46171	14.1522	11.557	548	497
S05	IDS	shoe	u	628	1340	2917	4551	-35.2682	-4.84223	11.7569	-19.1172	-1.77079	14.8532	-3.7848	0.906144	-1.72257	27.4346	-1.47646	14.5735	26.0333	-2.02688	-3.76737	9.09067	-28.7464	-0.40016	7.58348	26.1528	0.640764	14.4252	11.7518	566	499
S05	IDS	shoe	u	469	1377	2889	4509	-39.6898	-5.00102	10.0756	-22.5003	-2.92471	12.518	-5.55855	-0.190462	-2.01149	24.7668	-0.31169	16.0862	23.9708	-0.801443	-5.44371	8.93018	-28.1032	-0.408384	6.66298	26.2525	-0.516248	14.7248	12.2879	467	458
S05	IDS	shoe	u	552	1095	2828	4486	-38.5344	-6.08689	11.2114	-21.4635	0.590089	13.4699	-6.0947	2.0583	-4.38696	24.0989	2.40495	17.5869	25.0388	0.131475	-3.6906	10.2116	-29.9817	3.33217	6.40722	27.0039	3.14009	15.1898	12.7329	534	529
S05	IDS	shoe	u	501	1009	2913	4283	-39.0678	-5.23966	11.3193	-22.4628	-0.71519	14.2105	-7.57536	0.561994	-3.52283	25.6703	0.935815	15.7356	23.421	-0.744823	-1.62384	8.08284	-30.2363	4.02553	2.84445	27.0491	2.93066	15.6347	13.1802	496	494
S05	IDS	shoe	u	351	1391	2447	4420	-35.7845	-5.91383	11.7905	-18.8971	-1.78573	13.7385	-3.26055	-0.456483	-1.86195	24.3109	1.66406	16.8405	23.3299	0.28393	-3.95468	10.0821	-28.7923	1.28873	6.01552	26.2289	1.258	15.8109	13.4289	345	346
S05	IDS	shoe	u	429	1311	2522	3914	-38.6445	-5.4621	10.602	-20.81	-1.10399	12.7466	-4.56704	1.03113	-4.24469	22.5229	2.48561	15.9203	22.6452	0.388255	-4.86952	5.42986	-32.6563	3.86088	1.65273	28.112	2.76755	16.6482	14.3898	426	434
S05	IDS	shoe	u	385	2145	2545	3492	-32.3513	-4.85938	9.36536	-15.4265	-1.15445	16.302	1.47434	1.41392	-1.66073	25.0847	-0.521632	15.5626	24.3506	1.04567	-4.75596	12.4173	-29.8512	-0.539943	7.14436	26.5659	0.900982	15.8884	13.4166	217	226
S05	IDS	shoe	u	342	1357	2670	4126	-35.7866	-4.98158	11.7162	-18.535	-0.893702	14.081	-2.1595	1.21951	-0.858989	25.0853	1.44602	16.4956	23.3016	1.33409	-4.3322	11.6292	-29.903	0.50739	6.17332	27.0858	1.0914	16.0231	13.6037	335	330
S05	ADS	shark	a	792	1229	2312	3767	-36.0334	-4.97618	6.29502	-18.3896	-1.59225	8.7985	-1.95658	0.545977	-6.32972	21.9526	3.37877	18.633	22.2931	1.61238	-9.59419	5.58364	-25.1851	-1.31588	1.96738	27.3415	-2.81336	16.8044	14.5922	172	179
S05	ADS	sheep	i	332	2469	3270	4345	-32.6465	-4.02325	9.5994	-14.8197	-1.61273	18.4713	1.35969	1.55769	-0.182439	23.3389	2.42525	17.0515	23.9104	-0.839576	-8.18215	9.07428	-32.9406	0.136671	5.08482	26.4566	-1.81792	13.068	10.7055	160	168
S05	ADS	shoe	u	331	2024	2394	3686	-30.8804	-4.54489	7.93545	-13.7037	-1.09388	16.398	0.928212	1.96898	-0.653523	24.3855	2.81722	16.6276	23.5949	2.68006	-4.84612	12.2397	-31.596	1.44707	6.1008	28.0782	1.25768	16.137	13.738	159	163
S05	ADS	shoe	u	356	1998	2449	3782	-33.3696	-3.78966	9.97234	-15.9005	-1.32896	15.6678	-1.21997	1.36126	-1.24223	25.3194	2.92572	16.1258	24.3062	1.01504	-4.71348	11.5064	-29.6301	1.83488	6.69177	28.3069	1.11948	15.8551	13.3738	185	185
S05	ADS	shoe	u	356	1972	2485	3810	-33.8404	-4.9494	10.1323	-16.629	-2.37227	15.2591	-1.50352	1.97642	-0.800206	25.0986	2.44351	16.7804	24.8983	0.0873757	-5.54952	12.2838	-32.7681	0.552946	7.58701	27.3497	0.235283	15.7852	13.2854	116	120
S05	ADS	shark	a	732	1465	3047	4627	-35.6037	-5.88408	4.75222	-16.9953	-2.07985	9.44678	-2.4616	0.22183	-8.03608	21.1092	3.94629	18.1931	24.0613	0.575313	-8.81982	9.07294	-31.1969	-1.66186	3.27867	26.5913	-2.15927	13.7895	11.531	189	194
S05	ADS	shoe	u	355	2173	3031	4040	-32.6745	-3.99248	10.1799	-14.5965	-1.34645	18.0489	2.96418	1.4479	6.47548	23.7368	2.74897	18.0477	23.9747	1.78899	-3.7962	10.6736	-29.4298	2.01992	6.17815	28.1558	0.526397	14.1802	11.7947	180	178
S05	ADS	sheep	i	356	2526	3112	3904	-32.5584	-4.12166	10.105	-15.0874	-1.09796	19.7341	1.56557	1.7505	2.96507	23.0771	2.54513	18.8924	23.9055	-0.931511	-6.28269	7.8481	-27.0134	1.60466	5.24493	26.099	-0.485199	13.7519	11.4027	216	219
S05	ADS	shoe	u	353	2062	2749	3815	-33.2149	-4.67608	7.97676	-15.0254	-2.59318	15.2996	2.11234	2.73097	4.08788	24.0007	0.289566	19.0193	23.9762	-0.402709	-7.04857	10.4791	-31.6234	-0.464742	7.39342	27.2572	0.157904	15.1594	12.7605	164	177
S05	ADS	sheep	i	361	2421	2846	3494	-31.8164	-4.00641	10.7593	-14.7824	-1.14245	18.5625	1.95617	2.14205	2.33092	23.2077	2.51147	17.323	24.1558	-1.09591	-9.37826	8.87717	-29.5659	-0.782206	5.54227	25.949	-1.36703	14.9217	12.5536	149	149
S05	ADS	shark	a	718	1183	2294	3534	-38.9401	-5.33658	6.21801	-22.4863	-4.06367	9.1326	-6.17118	0.189285	-0.388578	22.1164	3.60454	19.0236	23.8339	-1.23303	-11.5808	6.78054	-28.1691	-0.553838	3.52346	26.7262	-1.93015	17.6111	15.3136	161	164
S05	ADS	shark	a	748	1256	2313	3489	-37.6754	-5.52503	4.5924	-19.9347	-1.36232	9.4016	-4.15121	0.839676	-4.83892	20.9928	3.48119	19.2275	23.3764	-0.305333	-9.16442	6.8909	-29.0534	0.75599	2.20549	27.1204	-1.72254	17.4374	15.2189	161	167
S05	ADS	shoe	u	322	1729	2362	3896	-32.8307	-4.31908	10.3706	-15.6128	-1.30905	16.0098	0.157476	1.97795	0.289662	23.0198	5.87987	17.7754	23.268	1.94722	-5.23434	12.9056	-34.3434	0.611983	6.63216	27.8948	1.17249	16.3818	14.0674	161	161
S05	ES	i	i	270	2760	3905	4389	-31.5537	-3.88233	11.7175	-13.515	0.446346	18.6333	1.47329	2.88505	0.367146	18.2062	3.14806	19.0908	17.6068	1.9923	-11.444	-0.990614	-31.7343	3.27048	-6.50406	31.0907	0.82724	12.0201	10.2295	246	245
S05	ES	i	i	254	2780	3624	4274	-31.9934	-3.68565	12.2375	-13.6154	0.567989	18.8004	1.0559	2.80503	1.10976	18.1108	2.83284	19.3619	17.3168	2.13638	-10.9464	-1.33945	-29.846	4.01239	-6.80867	31.195	1.24908	12.4512	10.6798	216	239
S05	ES	i	i	318	2594	3265	4174	-32.9004	-4.20679	11.7752	-15.8623	0.111384	18.0562	0.102185	2.49818	2.24343	17.4204	3.22135	18.6342	16.6103	3.66705	-11.2303	-2.02292	-34.1645	3.76033	-8.70514	32.4698	2.39838	13.15	11.4485	197	216
S05	ES	i	i	341	2670	3467	4206	-32.2429	-4.07406	11.0214	-15.0351	0.44788	18.5982	0.249682	2.84192	1.38396	17.3295	3.14493	18.6391	16.4063	2.43182	-11.1894	-2.39993	-34.2105	3.08669	-8.37283	32.4825	1.76973	12.7402	11.0534	175	201
S05	ES	i	i	329	2648	3379	4247	-32.6585	-4.63774	10.8495	-15.7992	0.179826	18.499	0.165512	2.38536	2.79406	17.5165	2.73854	18.5806	16.6111	2.32668	-11.0738	-2.63622	-34.967	3.35085	-8.29488	31.9688	2.10026	12.8375	11.1311	157	160
S05	ES	u	u	328	810	2710	4359	-42.5708	-6.36069	9.4031	-21.3832	-2.78755	9.85955	-5.91282	1.25972	-6.25761	23.6321	5.06406	13.0749	18.8492	-0.0119072	-6.94374	9.28606	-32.7429	1.08638	2.03874	27.3657	-0.963762	16.5854	14.4613	225	202
S05	ES	u	u	375	951	2732	3915	-44.5247	-5.82112	8.69669	-23.7072	-2.748	9.49948	-6.89758	0.800707	-5.52753	22.3948	5.29087	12.967	18.8222	0.798961	-7.3969	7.7607	-31.7501	1.98797	1.83644	28.2051	1.0247	17.0721	15.0113	188	203
S05	ES	u	u	348	891	2588	4161	-43.5188	-6.49519	8.86849	-23.5234	-2.94087	9.64467	-7.51799	-0.135916	-6.32817	22.0618	3.99232	11.7945	18.1075	0.440715	-8.26515	7.64218	-32.6666	0.588601	1.90727	27.1621	-0.00845297	17.0401	15.0316	171	183
S05	ES	u	u	352	943	2751	4097	-41.3667	-6.69797	8.78341	-21.9965	-1.42653	9.90364	-6.32053	1.01115	-4.81484	24.0095	2.26959	12.2862	18.8766	0.475149	-8.4145	10.6868	-30.3978	-0.653965	5.04425	26.9678	0.0534358	16.7157	14.5714	177	185
S05	ES	u	u	358	1003	2774	3935	-40.6589	-6.01979	8.58838	-20.5952	-1.37578	9.48044	-6.51362	0.55109	-6.92233	23.4691	4.99486	13.7246	18.9308	0.906289	-8.17046	10.197	-30.5956	0.916413	4.08838	27.4185	0.155803	16.8669	14.7469	175	182
S05	ES	a	a	998	1287	2668	3993	-37.7907	-4.81781	-0.497723	-18.3247	-2.29702	-1.26951	0.456136	0.801954	-4.41783	20.8626	3.81408	17.0764	19.2392	0.651839	-14.2162	4.02944	-31.7701	-3.29229	-2.27495	27.5496	-3.67969	15.2153	13.2102	266	223
S05	ES	a	a	845	1290	2428	3605	-38.4411	-6.81583	3.78897	-18.7987	-2.67969	1.4808	0.168857	0.413666	-4.70285	20.8535	2.96085	17.0498	20.17	1.20839	-12.4397	2.6367	-25.416	-0.686055	-1.95188	28.0533	-2.71346	16.6645	14.6134	194	181
S05	ES	a	a	873	1099	2506	3601	-35.8235	-5.36527	2.42494	-16.8993	-1.36059	0.148695	1.9093	1.2814	-4.50327	20.2942	2.87079	17.26	20.1454	1.12556	-13.0533	2.38773	-31.3082	-0.696881	-3.36508	28.4378	-2.05133	16.8481	14.8261	234	200
S05	ES	a	a	883	1317	2481	3923	-37.4425	-5.27757	1.42983	-18.6545	-1.83001	0.781712	0.151216	1.42657	-6.68443	22.1245	2.67863	15.9009	19.5807	1.04433	-15.8919	3.0152	-31.8083	-2.02595	-3.1956	27.9096	-3.18835	15.8201	13.7348	180	186
S05	ES	a	a	886	1326	2487	3804	-36.7678	-5.13542	1.88139	-18.0837	-1.27814	0.652811	0.79646	1.57023	-5.75724	20.3967	4.09366	17.2906	19.2703	1.94986	-15.2393	2.13667	-30.2489	-1.06244	-4.07827	28.8154	-2.80547	16.008	14.0246	215	201
S06	IDS	shark	a	1122	1749	3554	4112	-42.5425	1.46121	8.56555	-25.3658	1.32644	-1.42691	-7.47603	2.08358	-14.208	12.1058	-0.700411	15.38	14.1597	1.48353	-18.9882	1.1014	-30.4855	-2.49028	-6.34926	26.4843	-0.547454	12.9179	11.6046	194	191
S06	IDS	shark	a	1026	1618	3338	4804	-39.066	0.944553	10.362	-22.169	1.0255	1.33314	-4.68267	2.61514	-12.0078	11.8708	-1.54499	15.5236	14.288	1.8428	-19.0086	-2.22246	-30.6431	-4.94647	-5.86428	26.019	0.279431	12.6197	11.3118	244	249
S06	IDS	shark	a	998	1477	2679	3838	-44.3307	1.27122	9.75326	-26.4089	0.831084	0.0142576	-6.20681	1.16415	-13.217	13.5594	-3.09276	16.5626	14.4401	0.396863	-18.5494	2.66893	-32.6753	2.24045	-6.23655	24.4774	4.89241	15.1375	13.7375	128	122
S06	IDS	shark	a	944	1602	2808	4142	-37.1853	1.10013	10.6401	-21.137	1.80262	0.580674	-3.8953	3.1313	-9.64509	13.8813	-1.55092	14.3808	12.7811	3.0919	-20.6357	3.13823	-32.0569	-3.69702	-6.65742	26.2338	-2.46929	14.334	13.0009	404	434
S06	IDS	shark	a	921	1498	2815	3779	-43.514	0.781235	10.5257	-25.5181	1.14	2.94913	-6.8794	1.29881	-10.7904	10.6343	-1.79078	16.6557	14.441	1.45786	-16.5852	-0.190027	-36.385	3.34458	-7.52761	28.1509	3.30803	15.1022	13.8484	197	208
S06	IDS	shark	a	1124	1661	3334	4834	-44.8378	0.8952	9.93982	-26.816	0.553908	1.21324	-8.53247	0.999381	-12.4795	10.951	-1.29973	16.3525	13.832	1.16885	-17.5561	-4.42526	-32.9078	-2.03396	-8.00005	26.1946	3.48401	12.4273	11.1881	167	177
S06	IDS	sheep	i	349	2765	3360	4655	-35.6975	0.492746	19.0352	-20.2301	-0.0447411	14.9384	-1.58847	1.62895	-1.80853	12.8092	-1.53476	15.1518	16.6327	1.68532	-12.377	-3.36097	-30.4309	-2.30442	-4.18009	26.2155	2.42661	12.2307	10.7587	344	305
S06	IDS	sheep	i	402	2741	3283	4312	-35.3615	0.673846	18.5607	-19.0136	0.119866	14.0508	-1.68556	1.41783	-2.77977	12.2364	-1.62551	15.689	15.6663	1.16091	-13.2595	1.40014	-32.8363	0.0203405	-5.53535	26.1417	2.32114	12.6761	11.281	212	203
S06	IDS	sheep	i	366	2822	3386	3710	-36.0454	-0.133995	18.3708	-18.5964	-0.814958	14.1557	-1.14169	0.155514	-4.00481	11.8573	-2.21934	16.1327	15.1423	1.08549	-16.7284	4.41735	-34.0303	0.149232	-3.82709	24.7186	0.777377	13.2357	11.8857	183	196
S06	IDS	sheep	i	332	2858	3539	4316	-32.8479	1.35088	19.1882	-16.7678	0.675508	13.1817	0.583663	1.72381	-3.36842	16.0127	-2.82073	13.5321	16.7789	1.36416	-15.8332	4.55975	-33.0219	-0.698984	-3.23196	23.1007	2.37894	12.3238	10.6842	317	317
S06	IDS	sheep	i	372	2828	3424	4454	-34.3384	0.557341	18.8802	-18.3631	-0.670643	14.72	0.54982	1.4772	-1.52609	15.7369	-3.20105	12.1404	17.7347	-0.176841	-8.68843	5.51754	-32.061	-0.990082	-0.947125	23.2717	1.58522	12.2871	10.6135	197	199
S06	IDS	sheep	i	376	2682	3506	4559	-35.1365	-0.0272535	18.4752	-19.0174	-0.45609	14.1641	-0.145488	0.678014	-1.74242	12.1495	-2.59829	14.0243	16.6948	1.16014	-7.05319	1.3976	-34.6158	3.39159	-6.44539	26.4804	3.1244	12.2373	10.7951	206	213
S06	IDS	sheep	i	370	2806	3031	4053	-34.9027	0.254899	19.3005	-18.8847	-0.240649	14.2582	-2.18306	1.94632	-4.88104	12.632	-1.33268	15.2413	15.3451	2.05812	-16.4983	2.17598	-33.3103	-0.0814547	-5.53799	25.3602	2.32022	13.2667	11.8678	331	349
S06	IDS	sheep	i	679	2703	3171	3932	-33.5859	1.8503	19.09	-17.5393	0.401266	13.882	0.271644	0.670098	-3.47721	15.0228	-4.47619	15.5577	15.3051	1.16457	-15.4955	0.599098	-33.3221	1.02215	-6.76377	27.0124	2.31939	12.982	11.4656	648	533
S06	IDS	sheep	i	384	2842	3360	4177	-35.1696	1.75135	19.297	-19.5634	0.109192	14.1503	-0.968201	1.80224	-2.44212	13.227	-2.70833	14.2702	17.0311	1.10482	-10.0155	4.94557	-32.7496	3.64014	-5.80556	27.0656	1.45566	12.6467	11.1338	196	201
S06	IDS	sheep	i	403	2761	3359	4526	-35.2935	1.16064	19.009	-20.0618	-0.261801	14.611	-0.341138	1.17559	-0.569799	12.1899	0.547803	14.4026	16.7599	0.658862	-8.65344	3.03399	-31.5855	0.488636	-3.80333	26.138	2.53844	12.3193	10.8718	224	230
S06	IDS	sheep	i	376	2718	3374	4751	-36.0044	1.11112	18.6984	-20.534	-0.394794	14.9275	-0.753145	0.00182413	-0.495642	12.9263	-1.59448	14.3929	16.9126	0.720717	-8.91172	0.625981	-32.8696	1.73171	-5.30789	29.1697	1.35241	12.1326	10.6407	220	224
S06	IDS	sheep	i	368	2742	2947	4237	-34.4826	1.1525	19.42	-18.4363	0.0804774	13.6998	-0.0249921	0.655228	-2.4958	13.8069	-2.60716	14.5855	15.8192	1.5853	-14.0288	4.9121	-33.7468	0.257691	-4.397	24.638	0.636971	13.2228	11.7415	362	371
S06	IDS	sheep	i	369	2775	3441	4439	-33.6167	0.671863	18.9126	-18.5096	-0.72936	14.0621	0.0856488	0.747523	-1.07637	15.0263	-2.80166	12.6496	18.0182	0.326827	-8.45455	5.25427	-31.2748	-1.2356	-1.20909	22.4369	1.92209	12.3472	10.695	184	183
S06	IDS	sheep	i	323	2924	3636	4661	-34.8519	1.63251	19.3967	-19.5827	-0.0942175	13.7499	-1.66396	1.75684	-2.40483	14.0548	-1.23628	14.6265	15.3778	1.65984	-16.3575	4.34488	-30.9826	-3.24556	-2.57771	22.2565	0.52147	11.7911	10.3194	201	204
S06	IDS	sheep	i	431	2723	3235	4534	-33.8761	1.71976	19.419	-18.57	-0.0416109	14.1756	-0.188839	1.1701	-3.40401	13.4436	-2.93399	15.0392	15.8779	1.29608	-13.2296	0.674573	-33.1075	0.716413	-7.00354	27.0761	1.48733	12.4614	10.9953	410	393
S06	IDS	shoe	u	394	1837	2911	3842	-35.9028	0.846168	18.0549	-21.1812	0.522952	14.3102	-3.33543	1.4898	-1.83693	17.0146	-0.827386	14.2636	20.1307	-0.877544	-5.60299	10.1692	-29.4915	3.93806	2.27877	25.382	3.30838	15.1509	13.2937	391	407
S06	IDS	shoe	u	616	1902	2533	4204	-35.7972	1.23709	19.4036	-20.6218	1.04029	15.3443	-3.28891	2.34894	-0.737481	16.8201	-2.43231	13.915	18.3983	-0.446123	-4.96139	6.72778	-30.5364	1.79292	0.0216364	25.9352	2.45825	14.7073	12.9464	622	485
S06	IDS	shoe	u	380	2211	2518	3744	-35.1441	0.915904	19.7353	-20.6424	-0.0356929	16.2947	-3.36037	0.536029	1.85146	14.7559	-1.36992	14.7874	17.3471	-0.192388	-5.96307	5.27961	-32.5532	2.40223	-1.17475	26.4614	2.28021	15.3751	13.77	164	171
S06	IDS	shoe	u	386	1939	2394	3804	-37.0989	0.238563	18.9784	-22.938	0.328038	15.2358	-5.72376	1.09396	-0.213877	14.2265	-0.886869	14.798	17.5331	0.624525	-7.92341	3.90056	-31.4144	1.59103	-1.29036	25.3863	2.42284	15.9704	14.3825	383	369
S06	IDS	shoe	u	428	1371	2658	3704	-43.1145	0.231172	14.9192	-26.1052	-0.0620285	8.15117	-7.51061	-0.0702172	-6.75718	14.9844	0.721053	13.3706	18.7622	-0.302118	-5.82117	5.86029	-29.6499	1.67084	1.19314	25.6403	2.68876	16.6788	14.9915	185	190
S06	IDS	shoe	u	448	2015	2546	4054	-34.7517	1.02821	19.4712	-20.6812	-0.0167182	15.5703	-4.0292	0.761931	-0.307525	18.1838	-4.0999	14.1193	18.4461	-1.17601	-8.11608	6.33018	-29.5344	-0.328118	1.43859	25.5274	1.80385	15.0189	13.1874	443	459
S06	IDS	shoe	u	417	2291	2790	4005	-35.0304	1.81101	19.0623	-21.3589	0.504978	14.9149	-3.15029	1.92189	2.98621	16.4161	-2.88828	15.4994	17.4662	0.35102	-10.1301	6.55134	-31.1604	1.16398	-0.533743	27.1644	2.58342	14.3235	12.6294	264	242
S06	IDS	shoe	u	456	2201	2736	4522	-36.1429	0.538289	17.7932	-21.7785	0.680764	13.4809	-2.42879	0.954812	-0.489087	11.6477	-1.78359	16.6334	16.7604	-0.261474	-11.7669	2.63715	-34.2279	3.17079	-3.72704	26.5895	3.70123	13.7283	12.3079	453	442
S06	IDS	shoe	u	418	2001	2430	3746	-37.0188	1.16458	18.2615	-22.5887	0.969354	14.7362	-5.63256	0.698875	-1.44762	12.741	1.39681	13.5688	16.6268	1.18821	-8.94509	5.09674	-31.9978	3.50726	-2.17409	30.4993	1.15267	15.8366	14.3683	172	190
S06	IDS	shoe	u	448	2077	2464	3991	-35.6339	1.96994	17.4632	-22.0187	0.42548	13.2672	-4.54106	0.838277	-2.06566	15.1792	-3.06221	14.7665	17.6167	0.00443526	-12.8312	5.5675	-31.32	-1.32348	-0.134435	26.8827	0.239443	15.1577	13.5179	312	359
S06	IDS	shoe	u	402	2036	2407	3550	-36.5666	1.82247	17.5759	-22.7953	0.435959	16.2006	-5.35859	0.728601	0.795103	17.4396	-0.971566	13.9041	18.5343	0.494758	-10.7247	6.95213	-30.0653	-1.48786	1.70937	27.6973	0.225957	16.2139	14.4152	196	229
S06	IDS	shoe	u	401	2090	2502	3771	-34.486	1.72238	19.0901	-21.3333	0.577752	15.8324	-4.00208	0.824678	-0.065881	17.1843	-2.5051	13.8226	18.6779	0.0556942	-9.79619	7.10604	-29.9175	-0.676428	0.146794	27.5395	0.0873729	15.5313	13.7382	356	410
S06	IDS	shoe	u	471	2071	2615	3868	-35.2401	1.77216	18.8949	-21.4636	0.460945	16.1669	-4.66219	1.46291	-0.107536	15.7666	-1.97437	14.0706	17.5996	0.193221	-7.89614	6.26488	-30.9431	0.617805	-0.918036	26.7706	1.86786	15.0821	13.4138	116	171
S06	ADS	shark	a	1057	1441	2557	3721	-41.507	2.27917	12.2714	-24.6375	3.40514	5.73993	-5.23279	2.98985	-7.31859	14.4161	-2.09291	15.219	15.9115	2.10681	-12.7813	1.58576	-30.6188	-0.358752	-3.1495	23.8396	4.03557	15.51	13.9936	170	173
S06	ADS	sheep	i	454	2722	3155	4010	-33.6828	0.0369893	19.886	-17.4718	-1.3235	14.9904	1.1745	0.052089	-1.70286	15.9755	-5.13208	15.3712	17.5187	1.50477	-8.67013	4.45584	-33.8577	3.33499	-3.23718	24.5443	3.59598	13.1628	11.488	128	180
S06	ADS	sheep	i	399	2731	3204	4368	-35.4349	1.06554	19.3078	-18.7334	0.555396	14.0294	-0.643454	0.356734	-2.82605	13.1073	-1.11824	15.3061	16.3159	1.16457	-13.6313	-3.59374	-29.6376	-3.24449	-2.35479	22.9029	3.17041	12.7187	11.2476	175	174
S06	ADS	shoe	u	420	1975	2800	3860	-36.2764	1.29693	18.9335	-22.8012	-0.223608	16.2846	-5.82575	0.0567948	-0.373348	15.6334	-0.614292	15.7171	18.1729	0.783156	-7.62057	6.19813	-31.2639	2.23106	-1.09937	28.0761	1.59637	15.0321	13.3418	220	217
S06	ADS	shoe	u	384	1995	2496	3857	-34.5457	1.40767	17.1354	-21.0055	-0.168557	14.1267	-4.59314	1.1682	-1.40622	18.5268	0.138765	13.2894	20.61	0.180429	-9.92481	5.10642	-27.7095	-2.46263	3.56309	26.1116	1.50776	15.5882	13.6313	194	194
S06	ADS	shoe	u	408	1743	2572	3631	-40.9832	0.886606	15.9682	-24.7832	0.0369561	11.2686	-5.6203	0.202891	-2.83034	17.3005	1.10314	14.6395	19.9563	0.384517	-5.44339	11.4205	-31.0821	7.39444	1.54926	28.2396	2.80413	16.2935	14.4307	173	176
S06	ADS	shark	a	936	1403	2519	3660	-41.7164	0.393079	12.7925	-24.9035	0.558166	6.25098	-6.57093	0.567631	-7.28013	13.5744	-1.95483	16.0084	18.0945	1.16929	-11.2654	5.24112	-32.7933	1.29297	-1.69918	23.5773	2.60388	15.9798	14.3964	166	172
S06	ADS	shoe	u	439	1933	2832	4010	-35.6165	1.21421	19.4181	-21.9662	-0.694533	16.8455	-5.80116	0.0995983	-0.140923	18.2778	0.340768	14.6473	17.7024	1.7844	-10.8855	8.79288	-30.7678	3.81792	-1.69121	29.7391	1.85623	14.7727	12.9737	156	171
S06	ADS	sheep	i	415	2781	3390	4254	-34.1177	1.22144	20.186	-18.1652	-0.28197	16.559	-0.198065	0.846377	-0.948333	14.8926	-2.65132	16.4402	16.9144	2.12761	-11.0044	1.80887	-32.7747	2.04804	-5.45364	28.6941	1.13703	12.5568	10.9665	155	156
S06	ADS	shark	a	941	1481	2766	3768	-40.8983	0.793641	13.0523	-25.0836	1.77209	6.89162	-5.70081	2.13523	-5.81714	14.5675	-2.00015	17.1195	16.1575	1.83928	-13.6653	3.73048	-32.8823	1.77149	-4.64443	24.6913	2.21602	15.1983	13.6621	192	196
S06	ES	i	i	394	2831	3325	4536	-37.7909	0.252587	19.4104	-19.9415	-0.427239	16.2784	-1.11398	-0.663485	-2.10049	11.0999	-1.4185	17.6863	12.1686	1.43495	-14.6569	-8.20971	-34.6778	0.227825	-11.6544	28.2449	6.81213	12.2782	11.1148	194	197
S06	ES	i	i	358	2774	3388	4423	-38.3494	0.0908756	19.8647	-20.8462	-0.642917	17.1742	-1.68596	-0.900022	-1.87482	10.7731	-1.16933	17.9384	11.472	1.9944	-14.7478	-9.83026	-34.2681	0.296492	-12.5378	29.1065	8.09815	12.4386	11.3264	176	180
S06	ES	i	i	339	2822	3405	4392	-38.2882	-0.281116	19.5524	-20.365	-1.26117	17.1116	-2.02915	-0.843865	-1.65149	10.7382	-0.943368	17.3395	11.8341	1.35686	-14.3741	-8.10768	-34.9801	0.942403	-11.5553	28.3341	5.24998	12.4216	11.293	167	171
S06	ES	i	i	373	2880	3532	4490	-38.2387	-0.21292	19.913	-20.2668	-1.2086	17.7155	-1.5044	-1.04781	-1.3758	11.6177	-3.01499	17.4295	11.7922	1.36313	-13.6932	-10.1974	-33.5763	-0.528263	-11.5303	28.4026	4.88386	12.0724	10.9019	153	163
S06	ES	i	i	334	2963	3580	4502	-38.3369	0.0567407	19.3142	-20.3741	-1.04058	16.5628	-2.42297	-0.525605	-2.19212	10.1728	-1.47821	17.2578	11.2191	1.59614	-14.2468	-11.5716	-32.6633	-2.09913	-11.9343	28.5016	4.97498	11.962	10.8924	144	160
S06	ES	u	u	418	991	2800	3890	-43.1315	0.107232	16.0803	-24.1063	0.93667	6.35288	-5.72639	-1.14879	-2.73027	16.8089	-1.22655	13.3254	16.5537	-0.710975	-7.50291	15.299	-34.2553	9.36576	1.58657	27.2163	3.7871	16.8065	15.1384	174	172
S06	ES	u	u	466	997	2978	4171	-44.8987	-0.226809	15.4038	-25.8115	0.386223	6.20414	-6.3549	-1.16916	-2.82566	16.2787	-1.09151	12.2286	15.6084	0.233446	-7.6399	1.61126	-29.1782	-0.893926	-0.321221	28.5586	3.42828	15.8054	14.211	169	170
S06	ES	u	u	450	997	2753	4148	-45.4686	-0.512686	15.429	-26.0757	0.11682	8.29365	-6.4336	-1.40077	-2.49243	14.1013	0.407619	12.1479	13.2045	-0.153297	-7.76163	-0.451267	-30.3985	0.481151	-3.58001	29.9823	3.23691	16.3052	14.9399	173	173
S06	ES	u	u	407	980	2966	4051	-45.6103	-0.313959	15.3174	-25.945	0.19647	7.56987	-6.48933	-1.25716	-3.10158	14.4856	-0.455628	12.6852	13.9846	-0.110636	-7.37226	-5.44482	-28.3789	-3.55144	-2.6124	28.5485	2.72605	16.1966	14.7731	162	176
S06	ES	u	u	432	934	3639	4867	-46.3878	-0.0255559	14.7473	-27.2669	0.558646	5.49486	-7.38221	-1.23635	-4.04372	13.1326	2.06487	12.0576	12.3946	0.612279	-7.57346	3.1036	-32.2048	3.59769	-4.20932	29.7351	2.13007	13.7881	12.5117	149	182
S06	ES	a	a	1053	1544	3248	4016	-40.2113	1.6121	5.80528	-22.4402	1.58937	0.0345575	-4.08924	1.54928	-11.6584	14.1914	-1.71098	15.2777	9.6358	2.76269	-23.2355	-9.34091	-31.6142	-4.16094	-11.1557	28.1936	2.4617	13.8035	12.6121	210	198
S06	ES	a	a	1067	1522	3233	3841	-41.0534	3.1899	6.54303	-22.8325	2.29257	1.3696	-4.55184	1.24644	-10.4294	12.2155	-1.21914	16.4412	8.89256	1.97833	-22.1103	-11.2134	-32.0682	-3.40291	-12.8878	28.1565	3.74159	14.0863	13.0309	180	188
S06	ES	a	a	1065	1536	3282	3977	-40.6696	2.98315	5.73547	-22.6386	1.88878	0.163432	-3.78121	1.14044	-9.7866	11.856	-0.895718	16.9875	9.00934	1.89706	-21.2041	-10.5853	-33.3735	-1.13291	-12.9615	28.1477	3.82912	13.8049	12.7616	182	180
S06	ES	a	a	1052	1498	3250	3952	-40.5478	2.51356	6.42575	-22.3042	1.70634	-0.311384	-2.81819	0.780851	-8.57219	10.3232	-0.933024	17.6326	8.97788	1.33332	-19.5391	-11.5195	-33.7468	-0.612668	-13.8266	28.067	4.38622	13.9578	12.9927	177	183
S06	ES	a	a	959	1404	3193	3983	-41.7298	2.45064	6.06498	-23.5964	2.00534	-1.14597	-4.27	1.3583	-8.9572	10.8386	-1.75967	17.115	7.55787	2.77822	-21.3984	-12.9882	-32.6985	-2.01362	-14.0182	28.607	4.44739	14.2694	13.3496	175	187
S07	IDS	shark	a	659	1670	2526	3809	-43.3482	3.36972	7.74894	-28.8417	3.97179	5.07982	-9.16311	3.15838	-1.83078	14.2197	3.241	20.4639	11.058	-0.386357	-17.6223	-6.30868	-26.5796	2.36862	-3.91193	27.9591	2.93802	15.7105	14.4466	334	344
S07	IDS	shark	a	700	1382	3053	3121	-47.3973	1.6582	6.28861	-32.6542	1.46609	8.13451	-13.5322	2.51587	0.924798	18.2174	1.54157	16.1319	12.121	-1.24043	-18.6849	0.020002	-24.2536	-4.30631	4.75524	18.523	-3.25633	16.4869	14.97	330	276
S07	IDS	shark	a	602	1132	2791	3631	-43.5977	2.19421	11.5883	-28.5783	2.14455	9.64225	-11.5229	3.03034	0.0779091	17.669	3.15393	15.5674	14.9858	-0.861786	-17.0359	0.180134	-23.7135	-3.9785	8.26752	13.3789	-9.62029	16.6891	15.0563	274	274
S07	IDS	sheep	i	546	2446	2849	4224	-35.8314	1.70915	18.1072	-17.229	0.968796	17.1313	-3.83991	3.36334	0.261753	19.0644	2.84465	15.2309	16.7381	-1.15551	-17.8726	1.96098	-22.7372	-3.76118	11.9148	10.9111	-4.73053	13.5237	11.7336	536	421
S07	IDS	sheep	i	349	2600	3093	4147	-33.8052	1.3319	18.3074	-17.2112	2.88993	17.6669	-3.8506	5.10944	2.61001	20.3303	3.1057	12.4354	21.9841	0.19437	-9.12753	5.72948	-22.8388	-3.21514	15.6707	4.95729	-9.4431	13.3591	11.2434	223	231
S07	IDS	sheep	i	425	2462	2933	4235	-37.538	2.27813	15.7003	-19.7215	3.19066	18.5802	-5.20689	3.48334	3.40702	19.1523	1.73596	14.4323	16.102	-1.63743	-15.435	-0.0515335	-24.9034	-1.59698	-6.30544	40.0921	4.23787	13.5371	11.7744	423	393
S07	IDS	shoe	u	350	1766	2794	3833	-41.5182	0.632722	13.2302	-25.4891	1.56251	15.6541	-10.5057	3.08402	4.6814	22.0292	2.32954	13.316	16.7113	0.319626	-13.5223	6.97686	-22.0745	-1.45893	5.97175	29.0438	2.32846	15.5686	13.6315	347	299
S07	IDS	shoe	u	316	2216	2782	3774	-41.5333	0.780768	12.5934	-25.0541	0.566146	17.0688	-9.70394	3.01032	7.01309	19.7216	2.28481	15.2824	18.1849	-0.499166	-9.84356	4.31504	-23.9412	1.41684	1.78061	32.8249	5.21771	14.9776	13.0822	220	223
S07	IDS	shoe	u	294	2192	2771	3712	-41.9585	1.1135	12.6832	-23.6008	1.13545	16.4079	-7.97647	2.49987	3.97891	18.5909	2.22497	16.7591	16.366	-0.303083	-12.8336	3.26487	-23.3919	-0.601426	1.3305	30.0555	1.40055	15.1763	13.4284	198	207
S07	IDS	shoe	u	374	1740	2666	3620	-46.03	1.00262	14.3111	-30.124	0.726192	12.9896	-14.4223	3.20242	1.20171	21.3322	1.62943	13.7043	19.5758	-0.303888	-8.60639	6.419	-22.8434	-0.101038	2.17426	33.3776	3.71712	16.2043	14.1589	351	350
S07	IDS	shoe	u	236	1937	2492	3629	-42.7282	1.08129	8.98746	-26.9164	1.57061	15.766	-9.51224	2.04929	6.91527	20.0335	0.897783	14.9935	17.4782	0.2157	-12.068	4.93639	-22.9277	-2.03518	1.12054	33.9284	3.00889	16.4114	14.5358	216	221
S07	IDS	shoe	u	362	1854	3336	3895	-43.8675	1.67175	11.9368	-28.0754	1.53182	16.7566	-10.8168	1.3574	7.94132	19.5663	1.92623	15.0082	16.7677	-0.36358	-10.4305	4.6137	-23.5694	-0.193722	0.544952	34.3262	3.47721	14.4084	12.5917	235	241
S07	IDS	shoe	u	282	2092	3593	4218	-42.4806	1.67734	11.6201	-26.1868	0.844246	17.5078	-8.88305	1.36253	6.39729	22.3149	-1.06372	13.1549	18.2152	-2.35097	-9.90531	5.32818	-23.6325	0.539675	4.48862	31.5464	5.1492	13.3644	11.3379	270	248
S07	IDS	shoe	u	297	2228	2842	3966	-39.8399	-0.111316	15.2007	-21.0089	-1.06929	17.0864	-5.13007	1.51643	4.69992	19.6062	0.737361	15.1756	18.5975	-1.27026	-12.0596	4.48095	-24.9266	-1.82373	1.36496	31.4013	2.61597	14.5844	12.6742	267	263
S07	IDS	shoe	u	261	1873	3359	4657	-43.9328	0.623799	12.139	-27.6847	1.56535	17.9022	-9.45987	2.17549	8.65783	21.1435	1.49475	14.6465	18.7474	0.69358	-8.58417	5.57903	-22.8283	0.371465	2.03854	32.8908	2.48943	13.4104	11.4159	228	230
S07	IDS	shark	a	1083	1477	3203	3618	-45.0406	2.30726	7.50524	-29.8763	1.70725	7.76222	-11.3376	1.07766	-0.177716	17.567	2.46465	15.9935	14.381	-0.666527	-17.4616	0.340705	-24.4635	-2.01955	10.5985	10.2187	-4.81333	14.5098	12.9124	469	379
S07	IDS	sheep	i	406	2150	2724	4288	-37.9885	2.43414	18.5823	-21.3833	1.9929	19.2622	-5.38444	1.15482	5.86099	18.6952	3.30296	15.8534	20.0124	0.393625	-10.5161	1.67435	-22.852	-0.205859	-8.73114	39.8155	5.01573	14.2262	12.2908	109	161
S07	IDS	sheep	i	435	2179	2646	4301	-33.1427	1.90769	18.2203	-16.3131	-0.024792	15.3049	-1.58509	-0.576408	0.122519	20.4859	-0.475736	11.321	21.0721	-2.6052	-12.6005	2.78153	-25.5092	-2.83198	-2.43513	36.0259	1.84716	14.2366	12.1587	433	441
S07	IDS	shark	a	724	1629	2828	4787	-39.0629	0.531157	13.829	-22.5595	0.300644	8.58424	-5.05611	-1.13408	-3.40832	18.3442	0.800558	14.0025	15.35	-1.07571	-17.5535	-0.579575	-25.4384	-4.7527	3.11414	18.6624	-3.89497	13.6553	11.9706	174	171
S07	IDS	sheep	i	297	2772	3139	4114	-36.5821	0.233258	17.4149	-18.1536	0.830762	18.9659	-2.30991	-0.746761	2.51724	20.5476	-0.588836	12.6982	18.9013	-2.66359	-17.0327	1.84847	-25.9247	-3.47155	-0.711248	32.8727	0.684743	13.187	11.2145	203	161
S07	IDS	sheep	i	267	2574	3085	4378	-37.185	0.152386	13.5044	-18.4467	-0.530712	18.1241	-2.23973	-3.16994	0.708913	21.3462	-1.87257	11.6349	17.2879	-4.74713	-17.285	2.3216	-26.9654	-4.23645	-0.0247822	31.7652	0.900512	13.21	11.2783	239	239
S07	IDS	sheep	i	411	2428	2861	4333	-35.1505	0.497467	18.1923	-15.1232	-0.257848	18.2484	-1.34062	-2.2517	0.370919	20.3465	-1.88803	15.0146	18.9355	-4.07227	-14.1507	3.00132	-26.4931	-3.08181	-0.981181	35.79	0.170463	13.5668	11.6027	408	414
S07	IDS	sheep	i	365	2226	2809	4045	-38.9362	0.731979	15.7904	-20.7662	0.0646679	18.3124	-4.66284	-1.19574	3.73839	20.1913	1.08285	13.4906	17.0594	-1.52517	-14.6916	2.39215	-25.2294	-2.8716	-1.9415	33.9555	0.985265	14.4114	12.5489	177	193
S07	IDS	shark	a	761	1523	2243	3722	-48.0392	2.74392	8.80239	-32.1055	1.02389	8.51454	-14.8613	-0.674514	0.222758	15.4236	1.46561	17.1289	13.5784	-1.32847	-15.8466	-2.54333	-26.8128	0.932287	9.77149	5.96505	-2.98958	16.5009	15.0508	0	0
S07	IDS	shark	a	904	1510	3567	5164	-47.3703	2.75947	9.00346	-30.8737	0.639152	7.67976	-13.6479	-0.594396	-2.47794	14.1883	1.04694	18.4138	13.1074	-2.29314	-15.7606	-3.32183	-27.6126	2.1804	-3.13524	29.1738	2.80713	12.2132	10.8484	266	231
S07	IDS	shark	a	661	1357	2452	3765	-45.4315	1.99327	10.3612	-29.3086	0.371987	8.66568	-11.9991	-1.86137	-1.15157	17.5846	0.172199	16.2538	14.8164	-3.28029	-18.0015	-0.890236	-26.4896	-2.50755	10.8592	8.80607	-5.30013	16.529	14.9089	213	216
S07	IDS	sheep	i	393	2415	2863	4367	-33.124	1.8133	17.5754	-14.5257	0.15742	13.8667	0.0897758	-0.831011	-1.41959	19.5882	-0.599193	11.3945	18.0368	-3.86116	-14.081	0.929536	-25.9097	-1.83578	-4.91222	33.4331	0.536893	13.5601	11.6788	109	110
S07	ADS	shoe	u	400	1955	2699	3735	-41.1775	0.20911	13.7594	-24.9376	-0.660201	15.6293	-8.84676	-2.63528	1.94203	21.5885	0.408909	12.8542	17.6816	-2.8172	-12.9216	4.06096	-26.2835	-1.90169	2.23305	31.1618	2.23945	15.4871	13.5236	215	216
S07	ADS	shark	a	572	1202	2403	3752	-46.6012	1.8063	7.08135	-30.9238	0.447696	4.54833	-14.4217	-1.60142	-4.03402	18.6079	0.527764	15.6216	15.0081	-2.80085	-17.4836	0.484033	-26.1982	-3.76509	12.4404	7.80135	-8.23945	17.1669	15.4861	0	182
S07	ADS	shark	a	711	1373	2524	3696	-47.3266	2.85853	4.89822	-31.0132	1.6875	4.98701	-12.5202	-0.761744	-2.09739	18.2229	-0.0514762	15.0696	14.6062	-2.64166	-17.3938	-2.19063	-26.0191	-1.22501	-0.300162	28.1183	-0.531852	16.3916	14.7502	181	184
S07	ADS	sheep	i	351	2553	2804	4101	-38.1362	0.763732	16.3574	-19.106	-0.42274	18.1526	-4.54289	-1.82142	0.470255	19.1429	0.523617	15.3878	13.4559	-2.42911	-19.3609	0.0741809	-26.2222	-3.01508	-2.43611	32.0595	1.5271	13.8766	12.2467	192	202
S07	ADS	shoe	u	358	2069	2773	4011	-40.8766	0.341452	13.4708	-24.4083	1.17641	18.4091	-6.87166	-1.6603	6.04191	21.889	-0.163079	12.2925	16.7162	-1.85251	-13.5795	5.64833	-24.2859	-1.39078	4.26658	30.0712	2.68056	14.7775	12.8473	163	168
S07	ADS	shoe	u	381	1883	2585	3944	-42.0896	0.612582	15.7802	-24.9854	0.312682	18.1411	-8.84282	-2.09325	1.75163	21.2883	-1.75309	13.119	17.7702	-3.91666	-9.5188	3.16588	-28.0627	1.07882	3.10323	30.8967	2.82272	15.48	13.5271	200	203
S07	ADS	shark	a	662	1326	2026	3837	-45.9218	1.37761	8.12356	-29.88	-0.957623	8.22282	-14.0067	-2.95579	0.939674	17.2172	-2.21255	17.7412	15.4532	-4.34712	-14.5333	-1.73254	-28.01	-0.0992539	-3.28648	32.1274	1.46581	17.3374	15.7039	0	175
S07	ADS	sheep	i	428	2158	2613	4060	-36.0688	4.34189	17.7903	-18.6488	3.23603	16.9	-4.24066	2.46885	1.11815	19.6429	2.82969	14.0105	16.4343	1.85427	-17.4512	0.0679262	-22.5192	-1.5244	8.14221	20.7119	-0.576957	14.7009	12.8971	0	481
S07	ADS	shark	a	830	1442	2196	3712	-45.9081	2.73427	8.5185	-29.0102	1.25434	6.21676	-12.7493	-0.112857	-1.81376	15.7786	1.94802	17.7942	15.7681	-0.0868584	-14.516	-1.84207	-24.3976	-0.249147	29.0113	-41.4973	-2.25479	16.6401	15.0628	119	154
S07	ADS	sheep	i	408	2439	2810	4034	-36.1448	1.25657	16.7532	-16.988	1.17719	18.0804	-2.49691	-0.73939	-0.00991469	21.946	1.11575	12.0882	17.7378	-0.464684	-16.3864	3.62498	-24.3767	-4.46851	12.8346	-33.1956	-21.0112	14.0456	12.0614	151	145
S07	ADS	sheep	i	426	2351	2764	3901	-34.7775	1.51804	18.104	-18.6716	2.30056	17.6795	-4.44559	-0.391971	3.09028	20.5362	-0.241214	11.0816	17.7538	-0.925426	-13.5469	2.5491	-24.5948	-2.36716	-0.543621	33.1457	1.856	14.416	12.5015	164	161
S07	ADS	shoe	u	346	2050	2649	3861	-39.3895	1.02692	14.4181	-20.5507	0.344981	15.7841	-3.89776	-0.265039	1.32685	18.6842	0.527261	14.6514	15.3084	-2.80764	-13.1581	0.670288	-27.3562	0.368209	-1.37621	33.2026	3.62708	15.2836	13.584	170	178
S07	ADS	shoe	u	374	1779	2367	4009	-37.5941	-0.0755366	14.3081	-20.7434	-2.23589	12.1142	-3.25379	-3.96472	2.78752	21.1708	1.31076	13.1476	17.1273	-5.85772	-11.52	1.89437	-29.7373	0.732505	2.36849	28.7121	5.77457	15.9592	14.0443	158	159
S07	ADS	shoe	u	398	1838	2447	4077	-42.326	3.13579	11.6851	-23.4826	2.23834	11.6668	-5.5395	-0.147377	1.27667	16.0103	3.32488	16.3611	14.8203	-0.675774	-11.734	-4.53506	-28.6757	4.22843	-5.93588	36.9515	7.1541	15.5384	13.9968	126	132
S07	ADS	sheep	i	371	2422	2636	4178	-40.3193	3.54229	16.0116	-22.8984	2.29455	18.4497	-6.09516	-0.942244	4.01937	20.4327	1.8899	14.4595	12.1805	1.25507	-20.9291	-0.537604	-23.2983	-3.62756	-1.8658	34.0202	-0.760497	14.1684	12.5378	114	145
S07	ADS	shoe	u	323	1946	3461	3878	-42.7986	3.10612	14.6339	-26.9816	2.17136	18.4406	-9.91385	-2.71026	5.11334	21.8646	1.67183	12.1011	17.7122	-0.0555262	-11.6417	3.78261	-23.9946	1.42537	3.20848	30.8121	4.41277	14.1669	12.1881	0	239
S07	ADS	sheep	i	435	2286	2712	4197	-35.7275	2.58905	17.0094	-16.8331	1.89886	14.8707	-4.242	1.05269	-3.6781	20.3689	3.09929	11.8408	15.0966	-0.358354	-20.3175	0.503847	-23.5497	-3.76655	-1.7345	33.465	0.772811	14.1346	12.3613	145	143
S07	ADS	sheep	i	429	2246	2758	3969	-36.6319	0.0193077	16.0841	-19.2971	-0.673269	16.6177	-4.47712	-3.36732	0.364616	21.5417	-2.41196	9.30968	17.9368	-4.83366	-15.7079	2.04039	-27.1463	-4.58857	3.02104	28.6412	0.288329	14.4773	12.5034	146	153
S07	ES	i	i	269	2477	2727	3930	-37.8298	-0.616343	15.2618	-17.5347	-2.32281	19.7777	-2.22233	-5.1676	2.24781	16.0008	-1.75847	19.1309	14.5377	-5.12503	-13.0932	-3.48908	-31.1134	2.39029	-4.34368	31.1647	4.41575	14.4758	12.9489	251	256
S07	ES	i	i	265	2821	2858	3826	-38.1437	0.928192	16.381	-17.5039	-0.478368	19.7641	-2.68182	-3.62441	2.41952	14.1195	-1.18122	20.3793	13.2067	-3.87704	-12.3179	-7.03004	-33.1871	6.02713	-5.90877	32.9825	6.7109	13.932	12.5657	230	224
S07	ES	i	i	270	2478	2706	3962	-38.9052	0.39135	16.0185	-17.8861	-1.045	18.7393	-3.28029	-3.71156	2.68806	12.5356	-1.2645	21.6565	12.2505	-4.69533	-12.4384	-9.44621	-34.3862	8.17252	-7.56455	33.059	8.17248	14.4558	13.2165	251	268
S07	ES	i	i	279	2581	2727	3925	-38.4923	0.0704564	15.922	-17.8311	-1.30386	18.1953	-3.3504	-3.63929	2.27208	12.5673	-0.641621	21.6056	12.1893	-5.39414	-12.4546	-9.7361	-34.9774	8.36396	-8.15997	33.8494	8.01563	14.3099	13.0721	130	138
S07	ES	i	i	278	2569	2735	3860	-38.5312	0.495858	16.1385	-17.5572	-1.01137	19.1245	-3.02867	-3.35867	3.06788	12.5349	-0.700762	21.887	13.2621	-5.26852	-10.7437	-9.0055	-34.5861	8.24724	-8.18329	35.055	8.98707	14.416	13.1262	237	255
S07	ES		u	372	811	2971	4352	-46.2982	-0.876888	14.6184	-29.027	-1.48061	9.12512	-8.49942	-3.38669	-2.2944	22.9391	-3.14104	13.0532	18.9889	-4.57122	-10.3405	6.67784	-27.4929	0.98958	6.5863	25.1959	3.9747	16.0024	13.9059	195	230
S07	ES		u	344	857	3761	4405	-47.1464	-0.371129	14.8363	-29.2402	-1.13189	9.27831	-8.97173	-2.5867	-2.77005	22.9507	-2.81831	13.5893	20.0655	-4.32231	-10.1247	7.04324	-26.4492	0.919547	7.65705	25.3163	3.40254	14.5314	12.3806	167	203
S07	ES		u	350	861	3852	4187	-47.9131	-1.20489	14.1782	-30.5744	-0.487955	10.371	-12.0684	2.67102	0.263181	22.3133	0.186234	13.2082	19.0172	-1.9095	-9.55414	6.3801	-25.0286	0.618348	5.38231	28.3113	4.06486	14.7152	12.6487	169	194
S07	ES		u	360	826	4068	4206	-47.3182	-1.01021	13.818	-29.9699	-1.70736	8.60673	-10.5786	-1.25647	-2.42483	21.1363	-1.42726	12.6457	17.0175	-3.62466	-10.1176	3.53192	-28.3557	1.20259	3.29683	27.5149	3.79204	14.3886	12.4809	175	152
S07	ES		u	408	1020	3401	4161	-48.6346	0.101086	13.1766	-31.2322	-0.898159	8.47999	-12.4653	-0.332517	-3.24521	19.6039	0.699116	13.2279	15.0376	-2.24226	-10.3801	2.10745	-28.2652	0.97098	0.631947	30.1634	4.24173	15.1408	13.4087	155	219
S07	ES	a	a	759	1291	3007	3964	-46.0457	1.13537	4.70803	-28.6267	0.814354	4.43048	-7.64628	-0.662085	-0.377506	17.5148	3.06906	16.1493	14.3878	-0.505709	-15.6972	0.0369003	-24.581	-2.18131	-4.14322	33.6562	0.818096	15.0888	13.4937	339	348
S07	ES	a	a	750	1407	2922	4098	-47.9048	0.538423	2.506	-30.3277	-0.741292	2.22748	-9.45932	-2.48394	-2.06521	14.8631	1.11108	16.4227	12.2208	-3.79917	-14.7267	-7.25416	-31.974	5.13076	-9.06798	34.3767	4.51971	14.8323	13.4781	294	342
S07	ES	a	a	718	1392	2834	4099	-48.9365	1.58897	2.43502	-30.7772	-0.224213	1.84301	-9.60254	-1.54622	-2.69952	13.196	1.93841	19.2926	10.3075	-3.2731	-16.6863	-8.52515	-31.6955	6.41816	-9.14926	35.1323	4.76499	15.0521	13.8769	257	226
S07	ES	a	a	693	1367	2772	4096	-48.4594	1.67812	3.07642	-30.1227	0.18487	2.07594	-9.22192	-0.926034	-2.30188	13.3637	2.29547	19.0988	11.7618	-3.00788	-14.7463	-7.90543	-31.6048	6.71194	-8.38942	35.4993	5.83464	15.246	13.9897	265	256
S07	ES	a	a	695	1394	2777	3958	-47.9726	-0.263401	2.77469	-29.5662	-2.55877	1.5821	-8.47333	-4.55063	-1.07612	13.8467	-1.33705	20.4774	12.8908	-6.01521	-13.3398	-7.36452	-33.8574	6.602	-6.80239	33.3082	6.38248	15.4257	14.0888	125	248
S08	IDS	shark	a	1075	1644	3074	3924	-32.3479	3.24145	10.9196	-21.5892	3.10433	2.28503	-9.11219	3.13568	-9.44351	19.4535	0.965253	13.944	14.4858	2.28123	-21.0257	-2.46393	-24.0501	-4.35945	-2.53602	24.6974	-1.09349	14.008	12.3111	542	385
S08	IDS	shark	a	1155	1823	3045	4488	-33.2526	2.61931	11.0745	-23.7982	2.8959	4.53201	-11.6108	2.82553	-8.85055	20.1185	-0.764318	11.9439	13.1856	-0.0424656	-20.4937	-2.56725	-24.9243	-5.39461	0.329734	20.3019	-1.47813	12.9499	11.2847	0	462
S08	IDS	shark	a	1156	1614	3121	3897	-31.8304	3.59857	10.8822	-22.2895	2.53102	2.85127	-9.95253	6.01153	-9.75922	19.0204	0.785319	11.5193	12.7762	0.539766	-21.919	-3.49668	-22.5158	-6.90901	-0.287813	20.3039	-3.00615	13.9064	12.3166	0	206
S08	IDS	shark	a	782	1597	2979	4395	-31.7119	3.15097	8.86226	-21.1979	1.92041	-0.821158	-8.0477	1.07474	-12.3059	17.9319	-0.999455	15.8502	11.469	0.279977	-23.426	-5.724	-26.3037	-3.92469	-5.08952	24.3916	-0.38726	13.9563	12.4863	395	291
S08	IDS	shark	a	1268	1798	2917	4232	-32.4189	3.07529	9.15144	-21.8534	2.25371	1.23221	-9.80259	2.34896	-10.2521	18.1449	-0.0716648	14.4524	15.5709	0.0433966	-21.521	-1.88305	-25.2795	-5.22144	0.144118	24.1328	-0.277344	13.3251	11.6393	0	283
S08	IDS	shark	a	1213	1523	4311	5397	-31.7165	2.88246	11.0833	-20.8687	2.30449	4.12843	-7.70963	2.662	-8.02852	19.6415	-0.792413	13.5544	15.8909	0.573893	-21.4303	-1.34929	-24.214	-5.48331	0.571659	23.4969	-1.91141	10.9383	9.16166	183	194
S08	IDS	shark	a	1042	1817	3175	4489	-32.4585	3.97407	12.751	-22.3413	3.7236	8.33024	-9.43791	4.38488	-5.08908	19.4052	1.36932	13.5602	15.2883	0.540255	-17.6093	-2.5333	-24.3477	-4.52012	2.62958	22.0921	0.370404	12.9351	11.2004	194	205
S08	IDS	shark	a	1126	1823	3249	4102	-34.0335	3.36741	11.1716	-24.169	2.9307	4.16	-11.6436	3.06155	-8.29133	20.0231	1.22776	13.281	13.8743	0.454612	-20.7277	-3.56702	-24.2688	-4.74778	1.28349	22.1812	1.02911	13.2151	11.5203	0	0
S08	IDS	sheep	i	360	3172	3691	5053	-26.3571	3.97099	18.0563	-13.5895	2.63669	13.437	-3.39097	2.61424	-3.29093	18.3445	0.260196	13.3978	14.7923	-0.0289397	-16.1093	-3.37399	-26.6204	-2.36054	1.20316	19.8968	0.534182	11.088	9.43114	347	332
S08	IDS	sheep	i	422	2728	3407	3560	-27.2424	1.58563	18.1943	-14.3722	2.23797	14.4298	-2.23022	2.67396	-2.56255	21.2787	0.634405	11.1135	16.5665	0.30286	-16.4606	1.3696	-25.1873	-3.91297	5.19988	22.0323	-1.97019	13.4542	11.5619	422	406
S08	IDS	sheep	i	448	2988	3386	5010	-27.7236	1.34578	19.2495	-16.3039	2.31384	15.9341	-1.81244	0.486825	-1.03295	21.4905	-0.290795	12.9142	17.6935	-1.97903	-14.8671	0.827241	-25.7933	-3.01116	5.79259	20.7645	-0.573995	11.5041	9.54486	253	246
S08	IDS	sheep	i	381	2831	3140	4562	-25.7722	4.83418	18.2361	-15.3405	4.03232	15.8976	-4.44663	2.63733	-2.9348	21.0894	0.433686	12.6868	15.4849	0.243201	-18.1696	-0.429636	-24.4197	-7.30004	6.5233	19.9942	1.28654	12.4717	10.643	372	360
S08	IDS	shoe	u	428	2200	2844	3995	-29.656	2.49907	17.5945	-17.5875	0.842576	15.7821	-4.66995	3.76746	0.888457	19.6591	0.0534785	11.7702	18.1304	1.45999	-10.5515	5.34444	-22.261	-1.75176	6.57925	24.4549	3.12143	14.3779	12.4885	411	266
S08	IDS	shoe	u	401	2080	3749	5770	-32.3438	2.71226	17.8791	-19.6605	1.86214	16.4139	-6.11306	2.37444	2.66811	18.205	-0.250097	13.3398	16.4832	2.6016	-9.27447	1.75846	-25.3501	-0.741019	3.61063	24.3327	6.02539	11.343	9.60859	186	183
S08	IDS	shoe	u	454	2191	2842	4089	-31.0198	2.28293	16.8404	-19.558	0.58474	16.6801	-5.29893	1.56886	3.23604	19.5352	-0.0726367	13.3511	18.0943	1.86129	-10.1321	3.1897	-25.1116	-0.962641	5.11611	23.2113	4.94178	14.2143	12.3328	214	224
S08	IDS	shoe	u	441	2341	2795	4192	-31.2201	2.84806	18.5643	-19.6028	2.05823	16.594	-4.80438	2.41401	3.2201	18.9088	-0.908075	12.5258	17.9611	-1.04403	-12.3401	1.89835	-25.701	-1.54889	3.75358	20.3541	3.09141	13.9335	12.09	201	200
S08	IDS	shoe	u	439	2176	2952	4426	-31.4848	3.66284	19.3314	-19.8293	1.73302	18.4177	-5.38301	2.59099	4.64124	19.3829	0.900295	14.3892	18.4924	0.987972	-10.2754	2.98313	-25.5423	-0.699635	2.09184	21.6289	6.27533	13.6211	11.7274	364	335
S08	IDS	sheep	i	326	3077	3482	4854	-28.6923	1.28418	19.9228	-14.7025	0.645412	16.5446	-2.54804	0.481531	1.74266	20.539	-2.21155	16.2426	18.1423	-1.57505	-13.732	0.0107121	-28.3094	-0.912665	3.27798	22.6316	4.65808	11.5952	9.66113	190	186
S08	IDS	shoe	u	387	1823	2945	4774	-32.0085	2.37375	18.3752	-20.6071	2.44804	13.8724	-8.80347	1.97243	-0.21057	20.563	-0.231841	13.1443	18.7245	0.769754	-8.93649	3.85683	-25.7444	-0.589782	6.12387	22.8866	4.55877	13.7089	11.7446	201	203
S08	IDS	shoe	u	482	2104	3014	4370	-33.3486	3.41488	16.4732	-20.4041	1.42571	15.9764	-6.36254	2.0531	3.46749	18.8764	-0.121794	14.7148	18.3506	1.15791	-7.71858	4.35816	-25.571	-0.0328631	5.79731	25.0905	6.53046	13.6526	11.7912	118	135
S08	IDS	sheep	i	401	2500	2960	4683	-28.4544	2.28387	20.358	-13.7573	1.87488	15.1305	-1.48397	1.15137	-0.229574	21.4866	0.201025	14.9012	17.4559	-2.43174	-13.2024	0.771078	-26.5702	-3.0751	3.43331	21.0811	2.29371	12.9093	10.9622	368	334
S08	IDS	sheep	i	462	2451	3103	4602	-30.3516	3.20405	18.7336	-16.0257	1.86583	15.3029	-3.60924	2.25976	0.543881	19.9129	0.756998	13.2379	16.5934	1.22801	-13.6412	0.0980702	-25.1934	-2.61386	0.0410137	25.929	2.5752	12.8194	10.994	269	275
S08	IDS	shoe	u	469	1579	3007	4128	-33.4403	2.23746	18.7126	-22.4299	1.44253	12.0382	-10.1484	0.51309	-0.382569	21.2104	-0.619013	13.665	18.6585	0.557607	-8.27706	4.27711	-25.5077	-1.33148	4.96356	24.6435	3.82886	14.8226	12.8292	195	195
S08	IDS	sheep	i	747	2648	2984	4546	-30.9743	2.42757	20.028	-16.1768	2.20449	15.2766	-4.37768	1.74134	0.652608	19.9532	0.489287	14.2854	15.6654	0.0704774	-15.953	0.466601	-25.0597	-2.77478	-0.0956005	24.808	0.768805	12.4591	10.6782	484	391
S08	IDS	sheep	i	399	2965	3208	4720	-27.3271	1.69443	20.6701	-14.2297	1.79679	17.0953	-1.00583	1.91312	0.0262871	21.1398	-0.363898	13.6112	18.0494	0.072821	-14.3555	1.67818	-24.9324	-3.48888	4.38604	21.8863	3.78181	12.0542	10.0947	225	229
S08	IDS	sheep	i	475	2432	3889	4807	-31.1212	5.13104	18.1085	-19.9648	3.78698	18.0052	-5.49361	2.98629	0.937113	20.8715	1.20362	12.5278	17.6144	1.18406	-11.8646	1.17676	-23.7704	-3.87218	7.0236	23.3693	4.05965	11.7311	9.80681	0	0
S08	IDS	shoe	u	479	1635	2825	4365	-32.5002	2.93274	18.8807	-21.8996	1.69578	13.0729	-8.94949	0.684082	0.577534	21.2221	-0.0656932	13.1308	19.1813	0.305614	-8.27209	4.69379	-25.6001	-2.26687	4.54917	23.3714	5.48388	14.6298	12.6097	241	235
S08	IDS	sheep	i	459	2584	3285	4756	-29.9436	1.87026	19.1782	-15.73	1.612	15.2552	-2.44848	1.65775	0.407484	21.0309	0.100609	12.5555	16.9218	-0.777709	-13.531	2.21953	-25.9577	-4.09905	2.57604	21.4625	3.0575	12.2804	10.3828	362	350
S08	IDS	shoe	u	441	2166	3194	4247	-31.8785	2.12892	16.9788	-20.9634	1.32705	12.8626	-9.28131	0.766221	-1.14	21.2273	-1.85193	12.1748	18.5007	-0.929935	-9.49179	4.18315	-26.1533	-2.85196	6.07275	22.8295	4.53717	13.5466	11.5602	163	164
S08	IDS	shoe	u	332	2131	3481	4564	-32.0385	2.58004	17.4826	-18.7115	1.70853	16.2378	-5.42166	1.9107	2.15805	19.918	-0.0892182	13.4634	17.8659	0.434067	-9.20306	2.8904	-26.2018	-2.68544	4.94919	22.9168	5.93028	12.9536	11.0644	268	299
S08	IDS	shoe	u	561	2154	3414	4501	-31.3441	2.68669	18.1103	-18.9853	2.02453	16.7237	-4.79532	2.77622	2.9414	19.7223	0.736956	13.1629	19.0778	1.52556	-8.99077	3.90458	-25.721	-2.09306	2.10203	25.2577	4.46873	12.8049	10.8649	331	346
S08	IDS	shoe	u	581	2402	3303	4415	-31.0185	2.57281	19.1115	-18.5981	1.20895	17.52	-5.05428	1.9792	4.05328	19.2716	0.662968	13.3436	18.9325	1.11146	-9.86073	2.9084	-25.8068	-2.85029	2.56008	23.2872	3.80386	12.7199	10.8097	318	342
S08	ADS	shark	a	834	1554	2432	3991	-29.631	0.611634	14.291	-17.7859	0.583161	5.64043	-6.45538	-0.873585	-5.35077	18.4518	-0.258022	13.5806	14.9915	-0.701538	-19.2621	-0.754956	-26.6911	-3.63169	-1.82809	24.7027	-0.187788	15.4484	13.7763	156	170
S08	ADS	sheep	i	381	2807	3066	4533	-29.2148	2.34843	19.0252	-14.4996	1.23585	14.6321	-2.0374	1.11513	1.0514	20.3602	-0.460001	12.8182	19.6771	0.156723	-6.73773	3.28479	-25.7867	-0.523498	2.35622	25.6841	2.60064	12.6185	10.6167	163	166
S08	ADS	sheep	i	479	2328	2996	4302	-30.0121	2.21753	15.961	-14.6641	1.11943	11.8184	-1.51477	0.38553	0.942555	20.7742	-0.830315	11.7019	20.0595	-0.243052	-6.69175	3.36175	-26.6884	-1.23284	2.73481	24.8243	3.26111	13.4702	11.4285	152	170
S08	ADS	shoe	u	458	2169	3036	4150	-32.1087	2.35858	17.5171	-18.7966	1.21316	14.9182	-6.21162	1.47958	2.61206	21.6444	-0.259392	13.7579	20.3152	1.51603	-6.52788	4.27634	-25.3366	-0.439588	4.18545	25.4228	4.43882	13.871	11.773	146	151
S08	ADS	shoe	u	496	1668	3328	4368	-35.9201	3.08081	17.8848	-24.7042	1.63586	11.373	-13.0711	1.17568	0.206028	19.2325	1.67294	11.9351	16.8782	2.45108	-10.0906	2.91982	-24.9873	-2.30564	2.01218	27.0126	2.24506	13.8049	11.9993	161	162
S08	ADS	shark	a	792	1433	2557	3852	-31.7326	2.7621	16.3677	-19.9488	2.29677	8.40139	-8.84688	2.30307	-3.30633	18.9035	1.36937	15.1594	16.2565	2.02107	-13.2539	-0.3486	-24.7593	-2.22424	-1.09893	26.8653	4.33623	15.7651	14.0071	162	169
S08	ADS	shark	a	881	1604	2591	4062	-32.1059	0.68521	16.8935	-19.9549	0.722511	7.35417	-9.71561	-0.642257	-4.98623	19.4573	0.0971762	13.5261	15.7217	0.615716	-15.1743	-0.180154	-28.1389	-2.52275	-0.801782	25.6763	2.96456	14.8956	13.1366	167	149
S08	ADS	shark	a	748	1547	2465	3855	-36.1204	2.13555	17.5961	-24.6378	1.5099	13.9346	-12.11	1.57414	2.88193	17.8486	2.19621	14.0657	14.8314	2.14723	-13.5925	-1.27801	-26.5693	-1.51199	-2.97731	27.4121	4.43206	15.7999	14.1659	0	0
S08	ADS	shark	a	765	1506	2473	4007	-33.4728	2.29256	12.9863	-22.1781	1.09032	5.58707	-11.6488	0.0178595	-6.32595	18.5843	1.53918	14.0706	15.3611	2.34623	-17.4011	-1.91616	-25.4099	-2.53894	-3.29676	27.4395	0.367783	15.5543	13.8571	162	174
S08	ADS	shoe	u	454	2076	2930	3977	-33.2526	2.45541	18.037	-17.7153	0.884012	16.9176	-5.15187	1.62689	2.51768	19.1627	-0.718066	13.4927	17.8398	0.379287	-9.77871	2.45359	-26.557	-1.62807	4.43096	25.9946	5.24111	14.4237	12.5735	118	158
S08	ADS	shoe	u	493	2137	2855	4022	-31.5812	2.10763	16.8049	-18.8893	0.866677	12.1436	-7.01662	1.49983	-0.821266	19.7327	-0.323633	11.9018	16.9788	2.06	-10.7617	3.93741	-25.7633	-2.22995	2.85268	26.5229	2.55896	14.3175	12.4819	172	173
S08	ADS	sheep	i	367	2474	2969	4376	-30.2253	2.18394	18.5941	-17.5831	2.18974	15.3253	-4.18315	1.62851	3.10316	20.4806	-1.10168	12.7081	19.0871	-0.518241	-9.57215	3.32501	-26.1532	-2.32399	3.28537	24.8357	3.34111	13.363	11.3847	185	186
S08	ADS	shoe	u	431	2040	2913	4080	-30.7904	2.24787	15.8737	-17.9101	1.81656	14.8713	-4.14214	1.61384	3.82475	19.4432	-0.302939	12.9626	17.9001	1.01663	-8.9011	4.6417	-26.2795	-1.13405	5.22675	25.3083	4.22835	14.3825	12.5153	221	221
S08	ADS	shark	a	773	1711	2642	4010	-34.4482	2.62955	11.2354	-23.1068	1.57622	6.49609	-10.6692	0.861681	-3.66292	18.1256	2.02341	13.8503	13.2536	2.11293	-19.374	-1.3225	-24.8864	-4.49797	-3.72944	27.8485	-1.54557	14.8989	13.3299	164	175
S08	ADS	shoe	u	432	2130	2700	4564	-31.4183	2.62348	16.3931	-16.3238	1.6523	15.109	-3.61847	0.917808	3.3262	19.7533	-0.529392	14.8265	16.8373	-0.167083	-9.49747	2.15434	-28.3762	0.651498	3.468	25.5176	6.34494	13.8526	12.0231	0	156
S08	ES	i	i	346	3058	3815	5496	-26.2384	3.15386	19.2647	-11.7801	3.01751	13.7037	-1.74662	2.16131	-1.14771	15.8264	0.0673439	12.0829	10.9439	0.194862	-18.2829	-11.7056	-29.1658	0.430886	-10.3815	29.6256	-0.201654	10.7052	9.36664	343	320
S08	ES	i	i	318	3241	3839	5364	-25.7182	2.38098	19.8609	-11.3535	2.4702	13.1625	-1.23923	2.07991	-1.19744	16.0875	-1.36816	12.8473	11.8834	-0.46343	-17.5452	-13.2197	-30.3771	1.80982	-10.5483	29.6097	-0.232518	10.6657	9.26718	303	293
S08	ES	i	i	317	3235	3894	5459	-25.5706	2.8307	19.8462	-11.1831	2.59854	12.6581	-0.796086	2.54293	-1.72936	15.6084	-0.678092	13.4671	12.1779	0.0423307	-17.9143	-12.4777	-29.6474	1.95776	-9.73426	29.495	0.642953	10.5475	9.15823	293	287
S08	ES	i	i	302	3198	3730	5455	-25.4863	2.37348	19.6722	-11.1801	2.9492	12.4829	-0.257715	2.08843	-1.45954	15.7673	-0.946374	14.3202	12.4402	-0.112167	-17.5024	-11.8388	-30.0401	2.06778	-9.41771	29.2872	1.2536	10.7305	9.32009	293	281
S08	ES	i	i	292	2450	3513	5255	-25.8501	2.60882	19.5499	-11.2535	3.01857	12.8692	-0.566221	2.28959	-1.48351	15.7228	-0.81665	15.467	12.7799	0.270087	-17.1813	-11.538	-29.9821	2.64365	-9.08503	29.3378	1.69972	11.8259	10.4008	290	257
S08	ES	u	u	392	1649	2957	4276	-31.8845	2.19178	18.846	-17.4989	1.65188	13.3521	-5.39692	2.12631	1.20801	17.7381	-0.471318	10.8058	15.9398	1.72897	-9.27066	0.239083	-26.564	-2.91928	-0.628181	26.314	1.03561	14.6772	12.9933	203	202
S08	ES	u	u	366	1598	3256	4330	-31.8446	2.78983	18.698	-17.3301	2.02338	13.2825	-5.49775	2.6087	0.919397	17.9164	-0.193054	10.8032	16.5805	1.35155	-9.06224	0.260298	-26.2256	-3.17747	-0.894794	26.2699	1.24221	14.253	12.5281	185	183
S08	ES	u	u	361	1707	3085	4202	-31.4683	2.53313	17.8901	-17.2877	2.15217	13.073	-5.39375	2.2757	1.11997	17.3057	0.00310802	10.6293	15.8791	1.62407	-9.23536	-0.076694	-26.2116	-2.81478	-1.69457	27.1936	0.716279	14.5501	12.8908	180	177
S08	ES	u	u	366	1759	3518	4433	-31.9244	2.24249	16.6382	-17.5755	1.65699	13.3747	-5.98041	1.91753	0.693622	17.5894	-0.50804	10.6474	15.4076	1.70001	-9.58719	-0.547501	-26.5623	-2.61691	-2.02408	27.0856	1.01897	13.5089	11.8591	172	166
S08	ES	u	u	404	1710	2938	4214	-33.6679	2.17394	17.7994	-18.1177	1.56119	13.1916	-6.28345	2.42806	0.187576	17.2854	0.591074	9.87439	15.1798	1.52872	-10.0807	-0.0352877	-26.4005	-3.18239	-1.81349	26.9399	0.175879	14.6898	13.0666	0	160
S08	ES	a	a	901	1526	3023	4185	-30.5109	3.0619	3.47098	-18.8914	2.60085	-6.9485	-6.40109	2.4065	-15.9152	17.3394	0.181765	12.5039	10.3254	0.618811	-30.1741	-8.03636	-26.7049	-6.20999	-8.13085	27.9218	-7.07067	14.1272	12.744	234	228
S08	ES	a	a	912	1580	2864	3932	-31.6033	2.84721	1.93043	-19.7797	2.51838	-8.30416	-7.31805	1.6459	-16.8132	16.8359	-0.112277	12.4671	10.1495	0.0773385	-31.0816	-8.59244	-27.6477	-6.22293	-8.72269	27.8327	-7.33212	14.655	13.3058	209	206
S08	ES	a	a	910	1621	2911	4128	-33.0477	2.35528	2.81487	-21.1255	1.94338	-7.21826	-8.31351	2.21962	-14.906	16.6187	0.593553	12.9025	9.74276	0.583807	-28.2117	-9.17496	-27.234	-4.54488	-9.28661	27.2295	-5.29119	14.2232	12.9051	195	198
S08	ES	a	a	910	1532	2840	4070	-32.9067	2.06074	2.56803	-20.7607	1.51319	-6.78514	-7.75044	1.00232	-13.7964	16.6806	0.562725	12.9142	10.9665	-0.409989	-26.5644	-8.36431	-27.7763	-4.20756	-8.43037	26.8816	-4.47614	14.5547	13.1724	204	198
S08	ES	a	a	882	1500	3111	4076	-33.8485	1.69267	2.46432	-21.5107	1.10382	-6.54386	-8.91045	1.04769	-14.6265	16.4686	0.718103	13.4059	10.3386	0.477097	-27.1232	-8.5733	-27.599	-4.21785	-9.01397	27.3107	-4.71873	14.2247	12.8843	245	214

## Sheet: Dataset 2
speaker	context	f_area	f_area_z	tm_area	tm_area_z	length_xz	f0_mid	f0_avg	lip_ap	lip_ap_z
S01	ADS	99825.3	0.737057	20.4674	0.792434	0.286932	182.391	186.208	588.555	-0.113978
S01	IDS	111678	0.824569	14.7304	0.570316	0.00344831	260.6	259.478	587.924	-0.1188
S01	ES	443656	3.27572	60.0063	2.32326	-0.858759	237.167	226.25	613.722	0.0781383
S02	ADS	83845.1	0.716417	3.72788	0.260122	0.524084	206	232.529	647.01	0.0217408
S02	IDS	191176	1.6335	10.6389	0.742358	-0.159029	327.978	332.872	617.5	-0.212781
S02	ES	416921	3.56239	14.594	1.01833	0.0174808	294.643	268.357	691.06	0.371814
S03	ADS	23747.2	0.203012	9.49712	0.301769	-0.199781	237.231	244.846	947.963	0.151519
S03	IDS	87856.2	0.751073	31.3617	0.996511	0.0811859	280.842	287.158	892.842	-0.161695
S03	ES	387905	3.31616	34.3052	1.09004	-0.164327	300.667	246.667	1014.75	0.531043
S04	ADS	145816	1.06814	5.85036	0.385578	0.363624	208.406	199.853	836.449	0.224105
S04	IDS	114449	0.83837	14.1387	0.931833	-0.160095	286.656	288.829	800.236	-0.0595874
S04	ES	505580	3.70353	7.61322	0.501762	-0.52825	372.714	330.786	788.135	-0.154386
S05	ADS	97757.6	0.561572	4.70369	0.246791	0.283042	167.154	171.077	720.385	-0.171904
S05	IDS	346114	1.98827	24.5583	1.28852	-0.628102	416.045	412.318	698.133	-0.327366
S05	ES	490936	2.8202	52.9047	2.77579	0.363093	201.067	200.467	830.531	0.597632
S06	ADS	237803	1.30452	18.1957	1.11965	0.320915	172.9	180.9	742.634	-0.326592
S06	IDS	219144	1.20216	21.5657	1.32702	-0.211893	283.118	283.118	778.067	-0.127789
S06	ES	586108	3.21521	34.2121	2.1052	0.15947	172.333	178.667	926.76	0.706472
S07	ADS	79574.4	0.717646	18.5352	0.545245	0.206919	160.286	190	723.066	-0.316895
S07	IDS	120555	1.08723	31.9023	0.93846	-0.368312	278.923	266.808	730.369	-0.282062
S07	ES	328010	2.95817	42.2292	1.24224	0.0453785	216	237.267	941.537	0.725078
S08	ADS	72149.9	0.49029	11.3066	0.346536	0.629584	163.769	170	659.186	-0.368292
S08	IDS	220643	1.49937	26.9793	0.826884	-0.400968	289.519	275.4	661.411	-0.356738
S08	ES	350813	2.38392	63.8058	1.95558	0.000380313	239.214	224.667	866.73	0.709664

## Sheet: Column legends
Dataset 1: Dataset containing all measures used for LME analyses.
'speaker': speaker ID
'context': infant-directed speech (IDS), adult-directed speech (ADS), exaggerated speech (ES)
'word': the word which the target vowel was extracted from
'vowel': the target vowel symbol
'f1': F1 value (Hz)
'f2': F2 value (Hz)
'f3': F3 value (Hz)
'f4': F4 value (Hz)
'tb_x': x-dimension (anterior/posterior) for the tongue back EMA sensor, in mm from the origin
'tb_y': y-dimension (left/right) for the tongue back EMA sensor, in mm from the origin
'tb_z': z-dimension (superior/inferior) for the tongue back EMA sensor, in mm from the origin
'tm_x': x-dimension (anterior/posterior) for the tongue middle EMA sensor, in mm from the origin
'tm_y': y-dimension (left/right) for the tongue middle EMA sensor, in mm from the origin
'tm_z': z-dimension (superior/inferior) for the tongue middle EMA sensor, in mm from the origin
'tt_x': x-dimension (anterior/posterior) for the tongue tip EMA sensor, in mm from the origin
'tt_y': y-dimension (left/right) for the tongue tip EMA sensor, in mm from the origin
'tt_z': z-dimension (superior/inferior) for the tongue tip EMA sensor, in mm from the origin
'ul_x': x-dimension (anterior/posterior) for the upper lip EMA sensor, in mm from the origin
'ul_y': y-dimension (left/right) for the upper lip EMA sensor, in mm from the origin
'ul_z': z-dimension (superior/inferior) for the upper lip EMA sensor, in mm from the origin
'll_x': x-dimension (anterior/posterior) for the lower lip EMA sensor, in mm from the origin
'll_y': y-dimension (left/right) for the lower lip EMA sensor, in mm from the origin
'll_z': z-dimension (superior/inferior) for the lower lip EMA sensor, in mm from the origin
'llc_x': x-dimension (anterior/posterior) for the left lip corner EMA sensor, in mm from the origin
'llc_y': y-dimension (left/right) for the left lip corner EMA sensor, in mm from the origin
'llc_z': z-dimension (superior/inferior) for the left lip corner EMA sensor, in mm from the origin
'rlc_x': x-dimension (anterior/posterior) for the right lip corner EMA sensor, in mm from the origin
'rlc_y': y-dimension (left/right) for the right lip corner EMA sensor, in mm from the origin
'rlc_z': z-dimension (superior/inferior) for the right lip corner EMA sensor, in mm from the origin
'length': estimate of the vocal tract length (cm), from larynx to lips
'length_x': estimate of the vocal tract length (cm), from larynx to incisors
'f0_mid': fundamental frequency value (Hz) at the temporal midpoint of the vowel
'f0_avg': fundamental frequency value (Hz), averaged throughout the vowel
Dataset 2: Dataset containing averaged values for the measures used in correlational analyses.
'speaker': speaker ID
'context': infant-directed speech (IDS), adult-directed speech (ADS), exaggerated speech (ES)
'f_area': area of the /a,i,u/ triangle (Hz^2), averaged by context
'f_area_z': area of the speaker-normalised /a,i,u/ triangle (z-score^2), averaged by context
'tm_area': area of the tongue middle EMA sensor triangle (mm^2), averaged by context
'tm_area_z': area of the speaker-normalised tongue middle EMA sensor triangle (z-score^2), averaged by context
'f0_mid': fundamental frequency value (Hz) at the temporal midpoint of the vowel, averaged by context
'f0_avg': fundamental frequency value (Hz), averaged throughout the vowel and averaged by context
'lip_ap': area of the polygon fitted to the four EMA lip sensors (mm^2), averaged by context
'lip_ap': speaker-normalized area of the polygon fitted to the four EMA lip sensors (mm^2), averaged by context
